# Supplementary material for: Development and Validation of Targeted Metabolomics Methods Using Liquid Chromatography–Tandem Mass Spectrometry (LC-MS/MS) for the Quantification of 235 Plasma Metabolites
Source: Molecules. 2025 Feb 5;30(3):706. doi: 10.3390/molecules30030706 (PMC11820780; doi:10.3390/molecules30030706)
Supplement: Supplementary file 1 [file molecules-30-00706-s001.zip › Table S1.xlsx]

## Sheet: RP_linearity_carryover
Compound Class	Compound Name	Compound Abbreviation	Carryover Ratio (%)	LOD (µg/L)	LLOQ (µg/L)	ULOQ (µg/L)	Calibration Mix
amino acid related	arachidonoyl glycine	AR-NAGly	0.296708	1.5	5	25000	RPAqu
amino acid related	N-acetyltyrosine	AR-AcTyr	0.0825736	4.5	13.5	50000	RPAqu
amino acid related	3-indoleacetic acid	AR-IAA	0.00421166	1.5	4.5	10000	RPAqu
amino acid related	phenylacetylglycine	AR-PAG	0.0264849	2.4	8	25000	RPAqu
amino acid related	hippuric acid	AR-Hipp	0.0778956	28.5	95	10000	RPAqu
amino acid related	3-indolepropionic acid	AR-IPA	0.00751099	0.421811	6.32717	2530.87	RPAqu
amino acid related	3-indoxylsulfate	AR-IndSulf	0	0.1	0.3	1000	RPAqu
bile acids	taurodeoxycholic acid	BA-TDCA	0.0958048	0.383132	9.57831	9578.31	RPAqu
bile acids	taurohyodeoxycholic acid	BA-THDCA	0.0225064	0.6	10	10000	RPAqu
bile acids	taurochenodeoxycholic acid	BA-TCDA	0.0225214	0.574698	1.7241	9578.31	RPAqu
bile acids	glycohyodeoxycholic acid	BA-GHDCA	0.0238835	1	3	50000	RPAqu
bile acids	ursodeoxycholic acid	BA-UDCA	0.384855	30	90	25000	RPAqu
bile acids	taurolithocholic acid	BA-TLCA	0.202601	0.744511	2.4817	9545.01	RPAqu
bile acids	chenodeoxycholic acid	BA-CDCA	0.179359	2.4	7.2	50000	RPAqu
bile acids	glycodeoxycholic acid	BA-GDCA	0.0502773	0.65	1.95	10000	RPAqu
bile acids	taurocholic acid	BA-TCA	0.316936	0.556787	1.67036	23199.5	RPAqu
bile acids	deoxycholic acid	BA-DCA	0.0900309	5	15	10000	RPAqu
bile acids	hyodeoxycholic acid	BA-HDCA	0.277502	1.3	3.9	50000	RPAqu
bile acids	glycochenodeoxycholic acid	BA-GCDCA	0.0331829	0.684878	2.05464	9512.2	RPAqu
bile acids	glycocholic acid	BA-GCA	0.0112527	0.7	2.1	10000	RPAqu
bile acids	taurolithocholic acid 3-sulfate	BA-TLCAS	0.102053	20	60	25000	RPAqu
biogenic amines	benzamide	BGA-Benzamide	0.0125909	0.18	0.54	1000	RPAqu
carboxylic acids	ketoleucine	CA-KetoLeu	0.02*	130	5000	50000	RPAqu
carboxylic acids	3-(3-hydroxyphenyl)propionic acid	CA-OHPhPA	0.201904	100	300	25000	RPAqu
carboxylic acids	abscisic acid	CA-AbsA	0	0.3	0.9	2500	RPAqu
carboxylic acids	3-hydroxyphenylacetic acid	CA-3OHPhAA	0.00*	900	3000	50000	RPAqu
carboxylic acids	trans-ferulic acid	CA-FerA	0	0.5	1.5	50000	RPAqu
carboxylic acids	benzoic acid	CA-BenA	0.04*	1350	4050	50000	RPAqu
carboxylic acids	4-hydroxybenzoic acid	CA-OHBenA	0.474005	25	75	10000	RPAqu
carboxylic acids	3-phenylpropionic acid	CA-PhPA	0.04*	1200	3600	50000	RPAqu
eicosanoids	prostaglandin E2 ethanolamide	PG-E2-EtA	0.00477895	0.08	0.24	1200	RPAqu
eicosanoids	prostaglandin D2	PG-D2	0	10	30	25000	RPAqu
eicosanoids	prostaglandin F2α ethanolamide	PG-F2a-EtA	0.00741423	0.5	1.5	25000	RPAqu
eicosanoids	prostaglandin E2	PG-E2	0.0703814	0.2	0.6	3000	RPAqu
eicosanoids	prostaglandin F2α	PG-F2a	0.0316667	0.9	2.7	25000	RPAqu
ethanolamides	arachidonoyl ethanolamide	FAA-C20:4	0.0250038	0.04	0.3	1000	RPAqu
ethanolamides	oleoyl ethanolamide	FAA-C18:1	0.0557705	0.3	1	3000	RPAqu
ethanolamides	docosahexaenoyl ethanolamide	FAA-C22:6	0.0249251	0.42	1.4	3000	RPAqu
ethanolamides	linoleoyl ethanolamide	FAA-C18:2	0.0794937	0.02	0.3	1000	RPAqu
ethanolamides	stearoyl ethanolamide	FAA-C18	5.97297	0.66	2.2	100	RPAqu
fatty acids	decanoic acid	FA-C10	0.02*	2000	6000	50000	RPAqu
fatty acids	10-hydroxydecanoic acid	FA-C10(OH)	0.676604	70	210	50000	RPAqu
fatty acids	α-linolenic acid	FA-C18:3(-3)	0.05*	520	1560	50000	RPAqu
fatty acids	lauric acid	FA-C12	0.12*	700	2100	50000	RPAqu
fatty acids	myristic acid	FA-C14	0	1800	5400	25000	RPAqu
fatty acids	palmitic acid	FA-C16	0.05*	2000	6000	50000	RPAqu
fatty acids	oleic acid	FA-C18:1	23.0634	**	90	3000	RPAqu
fatty acids	cis-10-heptadecenoic acid	FA-C17:1	0.04*	2250	6750	50000	RPAqu
fatty acids	pentadecanoic acid	FA-C15	6.22853	120	360	25000	RPAqu
fatty acids	palmitoleic acid	FA-C16:1	4.75229	200	600	10000	RPAqu
fatty acids	linoleic acid	FA-C18:2	5.08599	90	270	10000	RPAqu
fatty acids	14-pentadecenoic acid	FA-C15:1	0.02*	375	1125	25000	RPAqu
fatty acids	undecanoic acid	FA-C11	0.01*	2500	7500	50000	RPAqu
fatty acids	tridecanoic acid	FA-C13	0.11*	**	1500	25000	RPAqu
fatty acids	arachidonic acid	FA-C20:4	8.16343	36.6667	110	8500	RPAqu
fatty acids	tetradecanedioic acid	FA-C14(DC)	0.41544	3	10	10000	RPAqu
fatty acids	cis-4,7,10,13,16,19-docosahexaenoic acid	FA-C22:6	0.066866	30	90	100000	RPAqu
fatty acids	cis-11-eicosenoic acid	FA-C20:1	0.153155	30	90	60000	RPAqu
phospholipids	1-stearoyl-2-hydroxy-sn-glycero-3-phosphatidylcholine	LPC-C18:0	3.17558	3.9	13	2500	RPAqu
sterols	5-dihydrocortisone	ST-DihydroCort	0	0.05	1	100	RPAqu
sterols	7-ketocholesterol	ST-ketoChol	0.298451	30	90	3000	RPAqu
sterols	cortexolone	ST-Cortex	0.00206631	0.15	0.45	10000	RPAqu
sterols	cortisone	ST-Cort	0.00245188	0.12	0.36	10000	RPAqu
sterols	cortisol	ST-Cortisol	0.139832	0.075	0.225	1000	RPAqu
sterols	calciferol	ST-VitD2	1.1989	230	690	25000	RPAqu
sterols	dehydroepiandrosterone sulfate	ST-DHEAS	0.00768059	0.16	0.48	10000	RPAqu
bile acids	cholic acid	BA-CA	0.0136071	1.8	5.4	10000	RPHep
bile acids	tauroursodeoxycholic acid	BA-TUDCA	0.0294802	1	3	25000	RPHep
bile acids	tauromurocholic acid	BA-TMCA	0	0.479163	1.43749	9583.26	RPHep
bile acids	lithocholic acid	BA-LCA	0.0626526	30	100	50000	RPHep
bile acids	glycoursodeoxycholic acid	BA-GUDCA	0.0322442	1.25	3.75	25000	RPHep
bile acids	glycolithocholic acid	BA-GLCA	0.139	1.5	4.5	10000	RPHep
carboxylic acids	12-[[(cyclohexylamino)carbonyl]amino]-dodecanoic acid	CA-CUDA	0.0152713	0.3	1	25000	RPHep
cholesterol esters	cholesteryl linoleate	CE-C18:2	0	230	690	50000	RPHep
cholesterol esters	cholesteryl myristate	CE-C14	0.00*	1250	3750	50000	RPHep
cholesterol esters	cholesteryl docosapentaenoate	CE-C22:5	0.279693	33	300	3000	RPHep
cholesterol esters	cholesteryl palmitoleate	CE-C16:1	0.00*	1380	4140	50000	RPHep
cholesterol esters	cholesteryl eicosapentaenoate	CE-C20:5	0.06*	790	2370	50000	RPHep
eicosanoids	thromboxane B2	TX-B2	0.01*	500	1500	50000	RPHep
ethanolamides	eicosapentaenoyl ethanolamide	FAA-C20:5	0.0345367	0.09	0.3	3000	RPHep
ethanolamides	docosatetraenoyl ethanolamide	FAA-C22:4	0.0323667	0.06	1	10000	RPHep
ethanolamides	palmitoleoyl ethanolamide	FAA-C16:1	0.0152337	0.03	0.1	1000	RPHep
ethanolamides	palmitoyl ethanolamide	FAA-C16	4.87588	0.69	2.3	100	RPHep
fatty acids	arachidic acid	FA-C20	6.43952	300	900	25000	RPHep
fatty acids	eicosapentaenoic acid	FA-C20:5	5.84206	3.255	9.765	930	RPHep
fatty acids	nervonic acid	FA-C24:1	0.357645	15	45	1000	RPHep
fatty acids	13(Z)-docosenoic acid	FA-C22:1	1.54496	20	60	50000	RPHep
fatty acids	stearic acid	FA-C18	0.49*	**	2500	50000	RPHep
fatty acids	13(Z),16(Z)-docosadienoic acid	FA-C22:2	0.274315	15	45	50000	RPHep
fatty acids	11(Z),14(Z)-eicosadienoic acid	FA-C20:2	0.05*	450	1350	50000	RPHep
fatty acids	11(Z),14(Z),17(Z)-eicosatrienoic acid	FA-C20:3	0.718965	160	480	25000	RPHep
fatty acids	dodecanedioic acid	FA-C12(DC)	3.9133	57	190	10000	RPHep
glycerides	2-arachidonoyl glycerol	MG-C20:4	0.0339502	1	3	50000	RPHep
glycerides	1,3-dipalmitoyl-2-oleoylglycerol	TG-C50:1	0.271875	3	10	25000	RPHep
glycerides	1,3-dioleyl-2-palmitoylglycerol	TG-C52:2	1.28359	0.6	2	1000	RPHep
glycerides	1,2-dilinoleoyl-3-palmitoylglycerol	TG-C52:4	0.0847314	0.02	0.3	300	RPHep
phospholipids	1-O-hexadecyl-2-arachidonoyl-sn-glycero-3-phosphatidylcholine	PC-aaC36:4	0.272987	0.04	0.12	3000	RPHep
phospholipids	1-stearoyl-2-arachidonoyl-sn-glycero-3-phosphatidylcholine	PC-aaC38:4	0.0626793	0.3	1	10000	RPHep
phospholipids	1-1(Z)-hexadecenyl-2-palmitoyl-sn-glycero-3-phosphatidylcholine	PC-aeC32:1	1.74734	3	10	25000	RPHep
phospholipids	C16 sphingomyelin	SM-C16	1.24811	0.9	3	10000	RPHep
phospholipids	1-oleoyl-2-hydroxy-sn-glycero-3-phosphatidylcholine	LPC-C18:1	1.88027	4.5	15	10000	RPHep
phospholipids	N-Stearoyl-D-sphingosin	Cer(d18:1/18:0)	0.104658	0.03	0.3	1000	RPHep
phospholipids	C24 Dihydroceramide (d18:0/24:0)	DHCer(d18:0/24:0)	0.309917	0.1218	0.406	609	RPHep
phospholipids	1-palmitoyl-2-myristoyl-sn-glycero-3-phosphatidylcholine	PC-aaC30:0	0.829381	9	30	10000	RPHep
phospholipids	1,2-dipalmitelaidoyl-sn-glycero-3-phosphatidylcholine	PC-aaC32:0	1.42888	3	10	2500	RPHep
phospholipids	1-oleoyl-2-stearoyl-sn-glycero-3-phosphatidylcholine	PC-aaC36:1	0.903084	0.9	3	2500	RPHep
phospholipids	1,2-distearoyl-sn-glycero-3-phosphatidylcholine	PC-aaC36:0	4.72181	15	50	10000	RPHep
phospholipids	1,2-dielaidoyl-sn-glycero-3-phosphatidylcholine	PC-aaC36:2	2.30439	9	30	10000	RPHep
phospholipids	C18 Dihydroceramide (d18:0/18:0)	DHCer(d18:0/18:0)	0.0855926	0.08	0.24	3000	RPHep
phospholipids	1-heptadecanoyl-2-hydroxy-sn-glycero-3-phosphatidylcholine	LPC-C17:0	1.4301	0.9	3	2500	RPHep
phospholipids	1-palmitoyl-2-hydroxy-sn-glycero-3-phosphatidylcholine	LPC-C16:0	5.22368	0.3	1	2500	RPHep
phospholipids	C16 Lactosyl(β) Ceramide (d18:1/16:0)	Hex2Cer(d18:1/16:0)	0	81	270	13500	RPHep
phospholipids	1-myristoyl-2-hydroxy-sn-glycero-3-phosphatidylcholine	LPC-C14:0	0.690369	0.6	5	5000	RPHep
phospholipids	N-Palmitoyl-D-sphingosin	Cer(d18:1/16:0)	0.111745	0.3	10	50000	RPHep
phospholipids	18:1 SM (d18:1/18:1(9Z))	SM C18:1	2.58576	3	10	10000	RPHep
phospholipids	C16-18:1 PC	PC ae C34:1	0	0.9972	3.324	5540	RPHep
sterols	5,6α-epoxycholesterol	ST-EpoxyChol	1.16933	**	900	10000	RPHep
sterols	5α,6β-dihydroxycholestanol	ST-DiOHChonol	0.29*	**	1350	25000	RPHep
sterols	cholesterol	ST-Chol	0.08*	500	1500	50000	RPHep
sterols	25(R)-27-hydroxycholesterol	ST-27OHChol	1.87212	120	360	10000	RPHep
sterols	stigmasterol	ST-Stigma	0.46*	900	3000	50000	RPHep
sterols	24-dehydrocholesterol	ST-DehydroChol	1.38178	100	300	3000	RPHep
sterols	cholecalciferol	ST-VitD3	0.629888	50	150	3000	RPHep
sterols	doxercalciferol	ST-OHVitD2	4.60753	**	300	50000	RPHep
sterols	dehydroergosterol	ST-DehydroErgo	0.06*	1000	3000	10000	RPHep
sterols	4β-hydroxycholesterol	ST-4OHChol	0.25*	1300	3900	142900	RPHep
sterols	24α-methylcholesterol	ST-MeChol	2.71*	380	1140	25000	RPHep

## Sheet: HILIC_linearity_carryover
Compound Class	Compound Name	Compound Abbreviation	Carryover Ratio (%)	LOD (µg/L)	LLOQ (µg/L)	ULOQ (µg/L)	Calibration Mix
acylcarnitines	acetylcarnitine	AC-C2	0.154197	0.305162	1.01721	84.7673	HILIC
acylcarnitines	2-trans-dodecenoylcarnitine	AC-C12:1	0.0346204	0.03	0.09	30	HILIC
acylcarnitines	stearoylcarnitine	AC-C18	0.086087	0.6	1.8	3000	HILIC
acylcarnitines	butyrylcarnitine	AC-C4	0.0807171	0.9	3	300	HILIC
acylcarnitines	valerylcarnitine	AC-C5	0.0849229	0.36	1.2	300	HILIC
acylcarnitines	2-trans-decenoylcarnitine	AC-C10:1	0.0553778	0.04	0.3	300	HILIC
acylcarnitines	2-trans-tetradecenoylcarnitine	AC-C14:1	0.0370273	0.07	0.21	1000	HILIC
acylcarnitines	adipoylcarnitine	AC-C6(DC)	1.52007	0.160695	0.53565	357.1	HILIC
acylcarnitines	2-trans-octenoylcarnitine	AC-C8:1	0.0447792	0.013	0.039	1000	HILIC
acylcarnitines	tiglylcarnitine	AC-C5:1	0.0476336	0.05	0.15	300	HILIC
acylcarnitines	decanoylcarnitine	AC-C10	0.0324932	0.05	0.15	1000	HILIC
acylcarnitines	palmitoylcarnitine	AC-C16	0.0341895	0.0919669	0.275901	919.669	HILIC
acylcarnitines	2-trans-hexadecenoylcarnitine	AC-C16:1	0.040678	0.06	0.18	3000	HILIC
acylcarnitines	9,12-cis,cis-octadecadienoylcarnitine	AC-C18:2	0.0112657	0.3	0.9	25000	HILIC
acylcarnitines	oleoylcarnitine	AC-C18:1	0.00797149	0.1	0.3	10000	HILIC
acylcarnitines	propionylcarnitine	AC-C3	0.0544257	1.98	6.6	100	HILIC
acylcarnitines	glutarylcarnitine	AC-C5(DC)	2.00633	0.04	0.12	1000	HILIC
acylcarnitines	hexanoylcarnitine	AC-C6	0.0438982	0.02	0.06	100	HILIC
acylcarnitines	octanoylcarnitine	AC-C8	0.0405369	0.02	0.06	1000	HILIC
amino acid related	β-aminobutyric acid	AR-BABA	0.27655	2.7	8.1	3000	HILIC
amino acid related	anserine	AR-bAla-MeHis	2.01075	2.77122	8.31366	791.777	HILIC
amino acid related	trans-4-hydroxyproline	AR-tHyp	0.543056	11	33	25000	HILIC
amino acid related	α-aminoadipic acid	AR-AAD	0	3	9	1000	HILIC
amino acid related	carnosine	AR-bAla-His	2.45775	5	15	300	HILIC
amino acid related	citrulline	AR-Cit	1.99235	1.6	4.8	3000	HILIC
amino acid related	γ-aminobutyric acid	AR-GABA	0.426629	3	9	3000	HILIC
amino acid related	homoarginine	AR-HomoArg	4.62697	0.0753514	0.226054	837.238	HILIC
amino acid related	nitrotyrosine	AR-NO2Tyr	0.490331	7.7	23.1	10000	HILIC
amino acid related	acetylornithine	AR-AcOrn	0.661163	1.8	6	10000	HILIC
amino acid related	creatine	AR-Creatine	0.384793	0.75	2.5	100	HILIC
amino acid related	stachydrine	AR-DiMePro	1.9022	0.239022	0.796741	23.9022	HILIC
amino acid related	tryptophan betaine	AR-TriMeTrp	0.00439311	0.18	0.6	1000	HILIC
amino acid related	3-methylhistidine	AR-3MeHis	3.63339	0.77	2.31	300	HILIC
amino acid related	norvaline	AR-NorVal	2.69722	10	30	10000	HILIC
amino acid related	pyroglutamic acid	AR-PyroGlu	2.02447	12	40	1000	HILIC
amino acid related	guanidinoacetic acid	AR-GAA	1.06793	30	100	10000	HILIC
amino acid related	N,N'-dimethylarginine	AR-SDMA	2.53379	0.6	2	300	HILIC
amino acid related	nicotinuric acid	AR-Nic	0.0786255	1.8	5.4	10000	HILIC
amino acid related	ornithine	AR-Orn	5.64385	70.7344	235.781	4715.63	HILIC
amino acid related	1-methylhistidine	AR-1MeHis	3.16407	1.3	3.9	1000	HILIC
amino acid related	α-aminobutyric acid	AR-AABA	0.282082	37	111	10000	HILIC
amino acid related	betaine	AR-Betaine	12.1723	**	9	300	HILIC
amino acid related	N-methylalanine	AR-MeAla	0.903633	10	30	1000	HILIC
amino acid related	N,N-dimethylarginine	AR-ADMA	2.88748	7.9992	26.664	999.9	HILIC
amino acid related	methionine sulfoxide	AR-MetSO	2.01772	6	20	10000	HILIC
amino acid related	5-aminovaleric acid	AR-AVA	1.16974	29	87	25000	HILIC
amino acids	proline	AA-Pro	0.539601	**	50	3000	HILIC
amino acids	alanine	AA-Ala	0.33*	666	1998	25000	HILIC
amino acids	histidine	AA-His	0.658466	22.2527	74.1758	7417.58	HILIC
amino acids	phenylalanine	AA-Phe	1.06953	**	30	10000	HILIC
amino acids	tyrosine	AA-Tyr	1.13731	**	20	1000	HILIC
amino acids	aspartic acid	AA-Asp	2.13039	229.326	764.419	7644.19	HILIC
amino acids	threonine	AA-Thr	2.636	**	30	10000	HILIC
amino acids	glutamic acid	AA-Glu	7.85734	11.7928	39.3094	7861.89	HILIC
amino acids	glutamine	AA-Gln	0.855973	**	100	10000	HILIC
amino acids	isoleucine	AA-Ile	1.25086	10	30	10000	HILIC
amino acids	valine	AA-Val	1.94502	**	30	10000	HILIC
amino acids	arginine	AA-Arg	9.27138	24.8009	82.6695	2480.09	HILIC
amino acids	leucine	AA-Leu	1.60074	30	100	10000	HILIC
amino acids	methionine	AA-Met	0.449263	5.4	18	10000	HILIC
amino acids	serine	AA-Ser	9.14322	100	300	10000	HILIC
amino acids	lysine	AA-Lys	3.99508	120.362	401.208	8024.15	HILIC
amino acids	asparagine	AA-Asn	0.578822	240	720	10000	HILIC
amino acids	tryptophan	AA-Trp	0.036024	9	30	10000	HILIC
biogenic amines	kynurenine	BGA-Kyn	0.410479	6	20	10000	HILIC
biogenic amines	ethanolamine	BGA-NH2EtOH	0.271599	4	12	1000	HILIC
biogenic amines	dimethylamine	BGA-DiMeNH	0.950495	20.7411	62.2232	691.368	HILIC
biogenic amines	taurine	BGA-Taurine	0.00236311	0.16	0.48	1000	HILIC
biogenic amines	2-phenylethylamine	BGA-PEA	0.0525133	0.38	1.14	1000	HILIC
biogenic amines	choline	BGA-Choline	1.55393	0.335542	1.11847	22.3695	HILIC
biogenic amines	2-hydroxypyridine	BGA-OHPyr	0.0119505	0.08	0.24	300	HILIC
biogenic amines	thyroxine	BGA-Thyroxine	0.150747	0.85	2.55	300	HILIC
biogenic amines	carnitine	BGA-Carn	0.406061	**	0.735708	245.236	HILIC
biogenic amines	dopamine	BGA-Dopamine	0.22*	809.703	2429.11	20242.6	HILIC
biogenic amines	pyrrolidine	BGA-Pyrr	0.0916322	1	3	300	HILIC
biogenic amines	trigonelline	BGA-Trigo	0.101296	0.284101	0.947005	78.9171	HILIC
biogenic amines	histamine	BGA-Hista	1.11212	0.606883	1.82065	606.883	HILIC
biogenic amines	trimethylamine-N-oxide	BGA-TMAO	0.029353	0.202447	0.674825	67.4825	HILIC
biogenic amines	cadaverin	BGA-Cad	4.15975	100	1000	10000	HILIC
biogenic amines	creatinine	BGA-Creatinine	0.0403877	6	18	1000	HILIC
biogenic amines	putrescine	BGA-Put	6.00393	100	1000	25000	HILIC
biogenic amines	spermine	BGA-Spm	1.29823	320	960	10000	HILIC
carboxylic acids	nicotinic acid	CA-VitB3	0.0122605	0.4	1.2	100	HILIC
nucleobases and nucleosides	adenosine	NUC-A	0.00553254	0.13	0.39	10	HILIC
nucleobases and nucleosides	2'-deoxycytidine	NUC-dC	0.029122	0.08	0.24	30	HILIC
nucleobases and nucleosides	inosine	NUC-I	0.00137466	0.08	0.24	1000	HILIC
nucleobases and nucleosides	cytidine	NUC-C	0.00432266	0.1	0.3	30	HILIC
nucleobases and nucleosides	guanosine	NUC-G	0.0601087	0.45	1.5	1000	HILIC
nucleobases and nucleosides	2'-deoxyguanosine	NUC-dG	0	0.0282193	0.084658	2821.93	HILIC
nucleobases and nucleosides	uridine	NUC-U	0.0236273	0.4	1.2	10000	HILIC
nucleobases and nucleosides	adenine	NUC-Ade	0.0454785	0.4	1.2	100	HILIC
nucleobases and nucleosides	2'-deoxyadenosine	NUC-dA	0.0012193	0.0282193	0.084658	28.2193	HILIC
nucleobases and nucleosides	hypoxanthine	NUC-Hyp	0.014856	1.3	3.9	300	HILIC
nucleobases and nucleosides	cytosine	NUC-Cyt	0.00703969	1.6	4.8	300	HILIC
nucleobases and nucleosides	xanthine	NUC-Xan	0.15468	1.3	3.9	1000	HILIC
nucleobases and nucleosides	2'-deoxythymidine	NUC-dT	0.0410931	1	3	300	HILIC
nucleobases and nucleosides	guanine	NUC-Gua	0.011188	0.25	0.75	300	HILIC
nucleotides	adenosine 3',5'-cyclic monophosphate	NUC-cAMP	0.0745087	3	9	3000	HILIC
nucleotides	guanosine 3',5'-cyclic monophosphate	NUC-cGMP	0	3	9	3000	HILIC
others	urea	OT-Urea	4.57688	280	840	10000	HILIC
sugar related	galacturonic acid	SR-GalA	2.05066	150	500	25000	HILIC
sugar related	N-acetylglucosamine	SR-GlcNAc	0.0727264	7.8	23.4	1000	HILIC
sugar related	myo-inositol	SR-Inol	0.203192	4.2	12.6	10000	HILIC
sugar related	sialyllactose	SR-SiaLac	1.95758	9.65998	28.9799	9659.98	HILIC
sugar related	mannitol	SR-Manol	0	1.6	4.8	3000	HILIC
sugars	glucose	SUG-Glc	0	10	30	3000	HILIC
sugars	sucrose	SUG-Suc	0.0851513	0.4	10	10000	HILIC
sugars	ribose	SUG-Rib	0	300	900	25000	HILIC
