# Supplementary material for: Development and Validation of Targeted Metabolomics Methods Using Liquid Chromatography–Tandem Mass Spectrometry (LC-MS/MS) for the Quantification of 235 Plasma Metabolites
Source: Molecules. 2025 Feb 5;30(3):706. doi: 10.3390/molecules30030706 (PMC11820780; doi:10.3390/molecules30030706)
Supplement: Supplementary file 1 [file molecules-30-00706-s001.zip › Table S2.xlsx]

## Sheet: RA_RSD
Compound Class	Compound Name	Compound Abbreviation	LC Method	Apparent Recovery (%) 1:100	Apparent Recovery (%) 1:5	RSD (%) 1:100	RSD (%) 1:5
amino acids	tyrosine	AA-Tyr	HILIC	89.2325	55.3328	11.2994	4.20048
amino acid related	ornithine	AR-Orn	HILIC	50.8533	50.9207	9.37923	11.0871
amino acids	serine	AA-Ser	HILIC	75.9983	71.0651	10.7306	8.22543
amino acid related	3-methylhistidine	AR-3MeHis	HILIC	90.252	91.6058	6.2672	5.49546
biogenic amines	histamine	BGA-Hista	HILIC	96.5196	102.361	5.74167	22.0049
nucleobases and nucleosides	xanthine	NUC-Xan	HILIC	125.606	80.7096	16.0496	7.29943
amino acids	valine	AA-Val	HILIC	97.8867	78.5967	10.5007	4.96317
amino acid related	trans-4-hydroxyproline	AR-tHyp	HILIC	82.4335	76.8426	3.80752	9.40902
acylcarnitines	tiglylcarnitine	AC-C5:1	HILIC	94.7265	85.0709	6.12338	9.38953
amino acid related	1-methylhistidine	AR-1MeHis	HILIC	91.06	105.251	5.05414	6.80817
amino acids	lysine	AA-Lys	HILIC	54.0246	52.3919	5.36211	8.28151
amino acid related	norvaline	AR-NorVal	HILIC	93.082	59.2288	16.6623	15.0201
amino acid related	citrulline	AR-Cit	HILIC	82.5922	82.8345	5.38379	6.53783
amino acid related	acetylornithine	AR-AcOrn	HILIC	85.8629	92.0406	7.05113	4.95703
amino acids	glutamine	AA-Gln	HILIC	82.6526	77.9764	6.03346	8.70987
biogenic amines	trimethylamine-N-oxide	BGA-TMAO	HILIC	93.947	91*	12.5363	8*
amino acids	isoleucine	AA-Ile	HILIC	93.9461	79.8288	7.52528	5.69541
nucleobases and nucleosides	inosine	NUC-I	HILIC	93.3466	110.757	16.8454	3.69367
amino acids	proline	AA-Pro	HILIC	92.4572	78*	4.68387	14*
biogenic amines	choline	BGA-Choline	HILIC	93.6571	91.4207	7.7397	13.3118
acylcarnitines	acetylcarnitine	AC-C2	HILIC	90.5749	86.7028	6.76879	11.25
amino acid related	α-aminoadipic acid	AR-AAD	HILIC	63.5068	60.9969	8.58726	9.74288
biogenic amines	carnitine	BGA-Carn	HILIC	86.4627	85.8038	7.93534	10.1708
sugar related	myo-inositol	SR-Inol	HILIC	64.8377	53.4475	18.3298	12.2653
amino acid related	carnosine	AR-bAla-His	HILIC	76.7096	78.1109	7.51331	5.40109
amino acids	leucine	AA-Leu	HILIC	95.4617	82.2568	5.16781	4.91922
amino acids	threonine	AA-Thr	HILIC	83.5437	75.8441	6.0107	4.88122
biogenic amines	trigonelline	BGA-Trigo	HILIC	82.9347	72*	9.96273	13*
nucleobases and nucleosides	guanine	NUC-Gua	HILIC	95.7183	113.105	19.5691	8.65253
sugar related	mannitol	SR-Manol	HILIC	90.2918	68.5747	12.6891	7.31601
amino acid related	N,N-dimethylarginine	AR-ADMA	HILIC	84.0033	86.6985	13.8599	5.6716
amino acid related	N-methylalanine	AR-MeAla	HILIC	89.4614	90.0441	8.00355	5.47903
amino acids	glutamic acid	AA-Glu	HILIC	60.7409	61.1581	15.2667	8.19223
amino acids	histidine	AA-His	HILIC	87.6816	85.473	10.7821	4.60607
amino acid related	pyroglutamic acid	AR-PyroGlu	HILIC	99.8966	92.9896	15.028	14.8249
amino acid related	N,N'-dimethylarginine	AR-SDMA	HILIC	79.3259	85.257	12.3439	6.40951
amino acid related	creatine	AR-Creatine	HILIC	89.3973	85*	7.59135	10*
biogenic amines	taurine	BGA-Taurine	HILIC	83.1015	71*	18.6828	7*
amino acid related	homoarginine	AR-HomoArg	HILIC	58.1819	68.706	18.6035	14.2028
nucleobases and nucleosides	hypoxanthine	NUC-Hyp	HILIC	87.5422	109*	15.7878	15*
amino acids	methionine	AA-Met	HILIC	86.288	71.5913	14.7416	7.82445
amino acids	arginine	AA-Arg	HILIC	51.3743	54*	17.0702	11*
amino acid related	methionine sulfoxide	AR-MetSO	HILIC	98.1118	100.868	19.613	16.3873
biogenic amines	creatinine	BGA-Creatinine	HILIC	99.3741	86*	14.4574	11*
amino acid related	stachydrine	AR-DiMePro	HILIC	90.6767	92.564	22.8074	6.13549
amino acid related	betaine	AR-Betaine	HILIC	88*	56*	15*	13*
amino acids	alanine	AA-Ala	HILIC	100.194	84.0357	17.8883	9.92925
nucleobases and nucleosides	cytidine	NUC-C	HILIC	90.8967	140*	25.0208	15*
amino acid related	guanidinoacetic acid	AR-GAA	HILIC	82.7778	70.5218	22.8986	7.71046
nucleobases and nucleosides	2'-deoxyguanosine	NUC-dG	HILIC	94.4346	84.0457	6.25124	12.2265
amino acids	phenylalanine	AA-Phe	HILIC	89.4011	64.8543	9.44114	13.2512
amino acids	tryptophan	AA-Trp	HILIC	94.3167	109.142	4.95366	16.9365
nucleobases and nucleosides	2'-deoxythymidine	NUC-dT	HILIC	101.043	113.181	8.6886	6.26269
nucleobases and nucleosides	uridine	NUC-U	HILIC	102.663	87.5708	7.56672	9.36172
sugars	glucose	SUG-Glc	HILIC	29*		105*
amino acids	asparagine	AA-Asn	HILIC		69.8345		6.51362
nucleobases and nucleosides	guanosine	NUC-G	HILIC		80.7903		5.39857
sugars	sucrose	SUG-Suc	HILIC		69.935		10.2929
amino acid related	nicotinuric acid	AR-Nic	HILIC		108.824		4.97742
amino acid related	anserine	AR-bAla-MeHis	HILIC		87.6791		6.47187
amino acid related	α-aminobutyric acid	AR-AABA	HILIC		89.5694		5.94576
amino acid related	nitrotyrosine	AR-NO2Tyr	HILIC		81.8477		5.43365
biogenic amines	pyrrolidine	BGA-Pyrr	HILIC		69.1617		9.87418
biogenic amines	kynurenine	BGA-Kyn	HILIC		62.4232		11.1155
acylcarnitines	propionylcarnitine	AC-C3	HILIC		96.1538		7.55428
nucleotides	guanosine 3',5'-cyclic monophosphate	NUC-cGMP	HILIC		74.1166		8.31546
amino acids	aspartic acid	AA-Asp	HILIC		52.8063		9.57106
nucleotides	adenosine 3',5'-cyclic monophosphate	NUC-cAMP	HILIC		78.4749		7.69392
acylcarnitines	butyrylcarnitine	AC-C4	HILIC		92.3789		10.3902
acylcarnitines	oleoylcarnitine	AC-C18:1	HILIC		64.0946		24.036
acylcarnitines	adipoylcarnitine	AC-C6(DC)	HILIC		84.1369		13.4188
biogenic amines	thyroxine	BGA-Thyroxine	HILIC		68.4421		20.4377
nucleobases and nucleosides	adenosine	NUC-A	HILIC		96.3137		7.86903
acylcarnitines	9,12-cis,cis-octadecadienoylcarnitine	AC-C18:2	HILIC		65.3737		29.8288
acylcarnitines	glutarylcarnitine	AC-C5(DC)	HILIC		84.5223		10.4892
acylcarnitines	palmitoylcarnitine	AC-C16	HILIC		76.2003		12.4939
sugar related	N-acetylglucosamine	SR-GlcNAc	HILIC		105.099		28.7177
amino acid related	tryptophan betaine	AR-TriMeTrp	HILIC		91.9723		13.8622
amino acid related	5-aminovaleric acid	AR-AVA	HILIC		40.8816		2.9768
sugars	ribose	SUG-Rib	HILIC		79.1809		24.6507
amino acid related	β-aminobutyric acid	AR-BABA	HILIC		80.6065		13.388
biogenic amines	spermine	BGA-Spm	HILIC		75.0739		6.47509
carboxylic acids	nicotinic acid	CA-VitB3	HILIC		56.4024		7.61343
biogenic amines	cadaverin	BGA-Cad	HILIC		67*		7*
acylcarnitines	decanoylcarnitine	AC-C10	HILIC		91.9864		15.8601
sugar related	sialyllactose	SR-SiaLac	HILIC		22.285		8.79826
biogenic amines	ethanolamine	BGA-NH2EtOH	HILIC		76*		20*
acylcarnitines	2-trans-decenoylcarnitine	AC-C10:1	HILIC		80.7111		28.1791
biogenic amines	putrescine	BGA-Put	HILIC		62.9375		15.5387
amino acid related	γ-aminobutyric acid	AR-GABA	HILIC		78.2317		14.1302
others	urea	OT-Urea	HILIC		40.1839		9.22268
biogenic amines	dopamine	BGA-Dopamine	HILIC		67*		13*
acylcarnitines	2-trans-octenoylcarnitine	AC-C8:1	HILIC		61.2439		44.707
biogenic amines	2-phenylethylamine	BGA-PEA	HILIC		106.464		12.9882
nucleobases and nucleosides	2'-deoxycytidine	NUC-dC	HILIC**	77.9607	90.4429	17.9192	22.3284
biogenic amines	dimethylamine	BGA-DiMeNH	HILIC		43.4581		30.8853
sugar related	galacturonic acid	SR-GalA	HILIC		50		21.3535
nucleobases and nucleosides	adenine	NUC-Ade	HILIC		111.913		17.2079
nucleobases and nucleosides	2'-deoxyadenosine	NUC-dA	HILIC		103.183		13.3133
acylcarnitines	hexanoylcarnitine	AC-C6	HILIC		99.9143		17.5702
acylcarnitines	valerylcarnitine	AC-C5	HILIC		90.0294		16.9593
acylcarnitines	2-trans-hexadecenoylcarnitine	AC-C16:1	HILIC		84.1143		8.15651
acylcarnitines	2-trans-dodecenoylcarnitine	AC-C12:1	HILIC		103.846		9.68564
acylcarnitines	octanoylcarnitine	AC-C8	HILIC		84.7798		8.41178
biogenic amines	2-hydroxypyridine	BGA-OHPyr	HILIC		55.8043		5.54977
acylcarnitines	2-trans-tetradecenoylcarnitine	AC-C14:1	HILIC		89.8567		6.30257
acylcarnitines	stearoylcarnitine	AC-C18	HILIC		93.9041		4.67503
nucleobases and nucleosides	cytosine	NUC-Cyt	HILIC		79.4018		21.9785
bile acids	chenodeoxycholic acid	BA-CDCA	RP	108.567	104.736	6.72121	4.94323
sterols	cortisol	ST-Cortisol	RP	103.663	99.6051	11.0398	4.73518
bile acids	glycohyodeoxycholic acid	BA-GHDCA	RP	105.03	99.4333	4.93624	5.08392
amino acid related	hippuric acid	AR-Hipp	RP	104.374	99.2675	4.4161	5.82604
bile acids	hyodeoxycholic acid	BA-HDCA	RP	109.052	99.6947	5.50812	6.00522
amino acid related	3-indoxylsulfate	AR-IndSulf	RP	93.7274	107	14.5075	15.8605
fatty acids	oleic acid	FA-C18:1	RP	115.023	100.186	30.561	26.559
amino acid related	phenylacetylglycine	AR-PAG	RP	103.435	94.0698	3.72064	4.51899
phospholipids	1-stearoyl-2-arachidonoyl-sn-glycero-3-phosphatidylcholine	PC-aaC38:4	RP**	124.913	85.1105	5.44524	3.61432
phospholipids	1-O-hexadecyl-2-arachidonoyl-sn-glycero-3-phosphatidylcholine	PC-aaC36:4	RP	160.77	113.974	7.41896	12.8232
bile acids	glycochenodeoxycholic acid	BA-GCDCA	RP	104.942	99.8259	4.11078	5.11586
phospholipids	1-stearoyl-2-hydroxy-sn-glycero-3-phosphatidylcholine	LPC-C18:0	RP	97.6422	80*	3.85429	21*
bile acids	taurohyodeoxycholic acid	BA-THDCA	RP	108.588	98.0801	6.84306	8.83551
bile acids	taurochenodeoxycholic acid	BA-TCDA	RP	107.409	103.247	4.39086	3.74539
phospholipids	1-1(Z)-hexadecenyl-2-palmitoyl-sn-glycero-3-phosphatidylcholine	PC-aeC32:1	RP	87.9104	82.5667	8.59888	38.7327
phospholipids	C16 sphingomyelin	SM-C16	RP	100.981	93*	6.82657	16*
phospholipids	1-myristoyl-2-hydroxy-sn-glycero-3-phosphatidylcholine	LPC-C14:0	RP	105.275	110.116	4.17886	9.5493
bile acids	tauroursodeoxycholic acid	BA-TUDCA	RP	103.579	102.227	6.16401	8.75853
bile acids	glycoursodeoxycholic acid	BA-GUDCA	RP	101.02	103.378	13.2151	5.26406
phospholipids	1,2-dipalmitelaidoyl-sn-glycero-3-phosphatidylcholine	PC-aaC32:0	RP	95.6055	89.4319	6.28796	16.3386
phospholipids	1-palmitoyl-2-hydroxy-sn-glycero-3-phosphatidylcholine	LPC-C16:0	RP	104.642	75*	7.1946	32*
phospholipids	1-oleoyl-2-hydroxy-sn-glycero-3-phosphatidylcholine	LPC-C18:1	RP	101.247	75*	3.8177	33*
phospholipids	1-heptadecanoyl-2-hydroxy-sn-glycero-3-phosphatidylcholine	LPC-C17:0	RP	99.272	101.796	4.63077	9.77823
phospholipids	18:1 SM (d18:1/18:1(9Z))	SM C18:1	RP	98.5016	107.143	6.7618	19.9109
phospholipids	1-oleoyl-2-stearoyl-sn-glycero-3-phosphatidylcholine	PC-aaC36:1	RP	102.1	54*	7.05107	44*
glycerides	1,2-dilinoleoyl-3-palmitoylglycerol	TG-C52:4	RP**	93.08	72.7662	69.6343	17.2374
phospholipids	C16-18:1 PC	PC ae C34:1	RP	97.4558	103.748	12.6794	18.3393
sterols	cholesterol	ST-Chol	RP	84.8611	110*	28.9971	20*
phospholipids	1,2-dielaidoyl-sn-glycero-3-phosphatidylcholine	PC-aaC36:2	RP	99.2748	91*	7.8729	19*
bile acids	deoxycholic acid	BA-DCA	RP		78.8823		33.0047
fatty acids	10-hydroxydecanoic acid	FA-C10(OH)	RP		102.275		4.85185
bile acids	taurolithocholic acid	BA-TLCA	RP		103.721		4.22618
carboxylic acids	trans-ferulic acid	CA-FerA	RP		96.7752		7.0412
fatty acids	tetradecanedioic acid	FA-C14(DC)	RP		99.7597		3.72396
amino acid related	N-acetyltyrosine	AR-AcTyr	RP		111.548		3.47791
bile acids	glycodeoxycholic acid	BA-GDCA	RP		101.221		2.2612
carboxylic acids	3-(3-hydroxyphenyl)propionic acid	CA-OHPhPA	RP		100.265		3.52324
sterols	cortexolone	ST-Cortex	RP		102.007		4.35739
eicosanoids	prostaglandin E2 ethanolamide	PG-E2-EtA	RP		102.685		6.59544
bile acids	taurolithocholic acid 3-sulfate	BA-TLCAS	RP		101.513		6.19839
carboxylic acids	abscisic acid	CA-AbsA	RP		102.205		5.66028
eicosanoids	prostaglandin F2α	PG-F2a	RP		101.335		7.26681
bile acids	glycocholic acid	BA-GCA	RP		101.494		5.42274
bile acids	taurodeoxycholic acid	BA-TDCA	RP		91.1028		12.005
carboxylic acids	4-hydroxybenzoic acid	CA-OHBenA	RP		97.0477		4.86413
bile acids	ursodeoxycholic acid	BA-UDCA	RP		102.429		4.91672
glycerides	2-arachidonoyl glycerol	MG-C20:4	RP		114.98		7.10704
bile acids	taurocholic acid	BA-TCA	RP		100.765		15.2018
sterols	cortisone	ST-Cort	RP		99.6748		6.3846
ethanolamides	linoleoyl ethanolamide	FAA-C18:2	RP		105.098		9.89924
fatty acids	pentadecanoic acid	FA-C15	RP		110.283		21.4881
fatty acids	cis-4,7,10,13,16,19-docosahexaenoic acid	FA-C22:6	RP		106.491		8.46761
sterols	dehydroepiandrosterone sulfate	ST-DHEAS	RP		103.038		5.27575
eicosanoids	prostaglandin F2α ethanolamide	PG-F2a-EtA	RP		103.634		6.71872
ethanolamides	docosahexaenoyl ethanolamide	FAA-C22:6	RP		101.971		5.93477
amino acid related	3-indolepropionic acid	AR-IPA	RP		98.5575		8.46391
biogenic amines	benzamide	BGA-Benzamide	RP		105.25		9.53906
amino acid related	3-indoleacetic acid	AR-IAA	RP		97.0244		10.2393
ethanolamides	arachidonoyl ethanolamide	FAA-C20:4	RP		103.319		5.70729
eicosanoids	prostaglandin D2	PG-D2	RP		99.4681		19.1936
ethanolamides	stearoyl ethanolamide	FAA-C18	RP		112.471		23.6078
sterols	5-dihydrocortisone	ST-DihydroCort	RP		118.462		14.6467
amino acid related	arachidonoyl glycine	AR-NAGly	RP		107.6		5.23639
eicosanoids	prostaglandin E2	PG-E2	RP		92.2645		8.93462
fatty acids	palmitoleic acid	FA-C16:1	RP		106.169		20.435
fatty acids	linoleic acid	FA-C18:2	RP		111.097		18.0074
fatty acids	cis-11-eicosenoic acid	FA-C20:1	RP		106.668		13.2381
sterols	7-ketocholesterol	ST-ketoChol	RP		102		7.3647
sterols	calciferol	ST-VitD2	RP		106		11.8333
ethanolamides	oleoyl ethanolamide	FAA-C18:1	RP		100		11.4907
fatty acids	arachidonic acid	FA-C20:4	RP**	93.3238	106.395	9.7942	11.3702
carboxylic acids	benzoic acid	CA-BenA	RP**		110.295		11.2046
fatty acids	decanoic acid	FA-C10	RP**		112.757		6.54718
carboxylic acids	3-hydroxyphenylacetic acid	CA-3OHPhAA	RP**		98.9526		3.46527
fatty acids	cis-10-heptadecenoic acid	FA-C17:1	RP**		97.1415		19.0725
fatty acids	lauric acid	FA-C12	RP**		76.8428		11.0115
fatty acids	α-linolenic acid	FA-C18:3(-3)	RP**		104.499		8.09007
fatty acids	myristic acid	FA-C14	RP**		94.773		10.6398
carboxylic acids	ketoleucine	CA-KetoLeu	RP**		156.069		10.2947
fatty acids	palmitic acid	FA-C16	RP**		80.5945		13.3865
carboxylic acids	3-phenylpropionic acid	CA-PhPA	RP**		109.512		1.2807
fatty acids	14-pentadecenoic acid	FA-C15:1	RP**		80.1161		22.0322
fatty acids	tridecanoic acid	FA-C13	RP**		118.362		4.29048
fatty acids	undecanoic acid	FA-C11	RP**		84.3926		11.6873
cholesterol esters	cholesteryl myristate	CE-C14	RP**		103.946		4.25487
cholesterol esters	cholesteryl palmitoleate	CE-C16:1	RP**		87.7733		3.98882
cholesterol esters	cholesteryl eicosapentaenoate	CE-C20:5	RP**		90.2253		10.0384
sterols	5α,6β-dihydroxycholestanol	ST-DiOHChonol	RP**		93.7003		14.0984
sterols	dehydroergosterol	ST-DehydroErgo	RP**		101.893		3.11246
fatty acids	11(Z),14(Z)-eicosadienoic acid	FA-C20:2	RP**		92.8669		3.08694
sterols	4β-hydroxycholesterol	ST-4OHChol	RP**		97.8612		1.63172
phospholipids	C16 Lactosyl(β) Ceramide (d18:1/16:0)	Hex2Cer(d18:1/16:0)	RP**		55.9276		35.0857
sterols	24α-methylcholesterol	ST-MeChol	RP**		110.383		6.18832
fatty acids	stearic acid	FA-C18	RP**		117.432		2.76642
sterols	stigmasterol	ST-Stigma	RP**		92.381		2.30932
eicosanoids	thromboxane B2	TX-B2	RP**		100.179		1.16389
phospholipids	N-Palmitoyl-D-sphingosin	Cer(d18:1/16:0)	RP		108.475		9.02465
bile acids	glycolithocholic acid	BA-GLCA	RP		101.481		5.68069
sterols	cholecalciferol	ST-VitD3	RP		101.468		11.0616
phospholipids	1-palmitoyl-2-myristoyl-sn-glycero-3-phosphatidylcholine	PC-aaC30:0	RP		90.7376		14.7638
bile acids	tauromurocholic acid	BA-TMCA	RP		100.195		10.8708
carboxylic acids	12-[[(cyclohexylamino)carbonyl]amino]-dodecanoic acid	CA-CUDA	RP		111.33		7.62638
phospholipids	C18 Dihydroceramide (d18:0/18:0)	DHCer(d18:0/18:0)	RP		98.1111		10.9995
bile acids	cholic acid	BA-CA	RP		102.813		5.23869
phospholipids	N-Stearoyl-D-sphingosin	Cer(d18:1/18:0)	RP		104.024		15.4917
ethanolamides	eicosapentaenoyl ethanolamide	FAA-C20:5	RP		102.458		9.1397
ethanolamides	palmitoyl ethanolamide	FAA-C16	RP		109.49		10.3178
glycerides	1,3-dipalmitoyl-2-oleoylglycerol	TG-C50:1	RP		145.938		35
glycerides	1,3-dioleyl-2-palmitoylglycerol	TG-C52:2	RP**	104.723	89.2334	18.5008	19.8805
fatty acids	dodecanedioic acid	FA-C12(DC)	RP		94.3421		8.35994
ethanolamides	palmitoleoyl ethanolamide	FAA-C16:1	RP		118.736		7.90386
fatty acids	eicosapentaenoic acid	FA-C20:5	RP		119.059		11.3712
phospholipids	1,2-distearoyl-sn-glycero-3-phosphatidylcholine	PC-aaC36:0	RP		110.643		12.4632
sterols	25(R)-27-hydroxycholesterol	ST-27OHChol	RP		101.603		8.7758
ethanolamides	docosatetraenoyl ethanolamide	FAA-C22:4	RP		107.857		8.39703
fatty acids	13(Z),16(Z)-docosadienoic acid	FA-C22:2	RP		92.1647		24.8816
fatty acids	11(Z),14(Z),17(Z)-eicosatrienoic acid	FA-C20:3	RP		89.4132		24.8066
fatty acids	nervonic acid	FA-C24:1	RP		95.7713		22.4963
sterols	5,6α-epoxycholesterol	ST-EpoxyChol	RP		101*		14*
sterols	doxercalciferol	ST-OHVitD2	RP		118.542		10.9691
sterols	24-dehydrocholesterol	ST-DehydroChol	RP		88*		24*
fatty acids	13(Z)-docosenoic acid	FA-C22:1	RP		100.857		30.6359
fatty acids	arachidic acid	FA-C20	RP		113.208		24.8887
bile acids	lithocholic acid	BA-LCA	RP		95.3705		11.2199
cholesterol esters	cholesteryl linoleate	CE-C18:2	RP**	77.8116		20.9023
phospholipids	C24 Dihydroceramide (d18:0/24:0)	DHCer(d18:0/24:0)	RP		63.7279		38
cholesterol esters	cholesteryl docosapentaenoate	CE-C22:5	RP		144*		41*
