# Supplementary material for: Development and Validation of Targeted Metabolomics Methods Using Liquid Chromatography–Tandem Mass Spectrometry (LC-MS/MS) for the Quantification of 235 Plasma Metabolites
Source: Molecules. 2025 Feb 5;30(3):706. doi: 10.3390/molecules30030706 (PMC11820780; doi:10.3390/molecules30030706)
Supplement: Supplementary file 1 [file molecules-30-00706-s001.zip › Table S3.xlsx]

## Sheet: Application
				Concentration in plasma (µg/L), only values ≥ LLOQ provided
Compound Class	Compound Name	Compound Abbreviation	LC Method	pig (QC sample)	rat	bovine	chicken	human	NIST human	NIST human (certified values)
acylcarnitines	acetylcarnitine	AC-C2	HILIC	204.555	2042.9	661.785	477.081	875.287	1151.33
acylcarnitines	propionylcarnitine	AC-C3	HILIC	102.508	179.123			80.3601	60.3004
acylcarnitines	adipoylcarnitine	AC-C6(DC)	HILIC	8.06546			3.05314	7.37975	7.84429
acylcarnitines	oleoylcarnitine	AC-C18:1	HILIC	7.80324	47.4725	55.4117	26.0161	86.6511	82.4088
acylcarnitines	palmitoylcarnitine	AC-C16	HILIC	3.91722	39.5021	25.7201	25.3166	41.3537	35.8339
acylcarnitines	glutarylcarnitine	AC-C5(DC)	HILIC	1.82397	1.07783	0.906565	1.41533	1.97262	2.67599
acylcarnitines	hexanoylcarnitine	AC-C6	HILIC	1.13837	8.92118	5.17119	5.95918	7.52553	9.1673
acylcarnitines	tiglylcarnitine	AC-C5:1	HILIC	0.89673				1.08294	1.29775
acylcarnitines	2-trans-dodecenoylcarnitine	AC-C12:1	HILIC	0.615735	0.603339	5.33728		10.1362	24.6424
acylcarnitines	stearoylcarnitine	AC-C18	HILIC			20.5753			9.50965
acylcarnitines	2-trans-tetradecenoylcarnitine	AC-C14:1	HILIC		3.06338	18.7382		7.93709	21.215
acylcarnitines	2-trans-hexadecenoylcarnitine	AC-C16:1	HILIC		2.47402	6.16643		4.69129	6.08369
acylcarnitines	octanoylcarnitine	AC-C8	HILIC		4.913	4.23106	0.733832	13.8864	19.631
acylcarnitines	valerylcarnitine	AC-C5	HILIC		31.0827	24.1074		26.4822	18.4616
acylcarnitines	butyrylcarnitine	AC-C4	HILIC		125.856	45.0953		24.8763	20.9002
acylcarnitines	9,12-cis,cis-octadecadienoylcarnitine	AC-C18:2	HILIC		48.1643	7.97307		69.5614	41.9132
acylcarnitines	2-trans-decenoylcarnitine	AC-C10:1	HILIC		4.29333	4.22042		19.356	33.7434
acylcarnitines	decanoylcarnitine	AC-C10	HILIC		1.58376	9.69567		16.5606	30.4461
acylcarnitines	2-trans-octenoylcarnitine	AC-C8:1	HILIC		5.99685		0.725668	49.7055	49.5475
amino acid related	betaine	AR-Betaine	HILIC	29723.8		18716.5	23286.5	4542.23	6109.78
amino acid related	ornithine	AR-Orn	HILIC	21174.5	11122.9	9354.85	9514.48	11686.2	13589.2
amino acid related	hippuric acid	AR-Hipp	RP	13190.7	1217.56	1856.49		527.136
amino acid related	citrulline	AR-Cit	HILIC	11327.7	10801.5	6284.25	3405.53	3462.36	4315.78
amino acid related	trans-4-hydroxyproline	AR-tHyp	HILIC	10490.9	1027.94	1276.92	15225.9	972.293	922.121
amino acid related	α-aminoadipic acid	AR-AAD	HILIC	8812.1	1001.28	897.686	626.905	274.563	149.098
amino acid related	guanidinoacetic acid	AR-GAA	HILIC	7922.36	3789.98	4010.67	6013.18	1457.25	1912.89
amino acid related	creatine	AR-Creatine	HILIC	3973.99			9846.43	5337.04	3946.24
amino acid related	N-methylalanine	AR-MeAla	HILIC	2695.51	5800.37	5084.83	9033.34	5262.42	3698.42
amino acid related	carnosine	AR-bAla-His	HILIC	2658.29	1137.21	2798.94	3505.58	80.9177
amino acid related	phenylacetylglycine	AR-PAG	RP	2259.85	182.239	2361.97
amino acid related	pyroglutamic acid	AR-PyroGlu	HILIC	2184.6	1455.59	1914.15	5810.74	2689.3	1508.33
amino acid related	1-methylhistidine	AR-1MeHis	HILIC	1723.67	547.224	1737.95	2888.56	755.731	626.408
amino acid related	3-indoxylsulfate	AR-IndSulf	RP	1223.78	1841.36	268.237	7.19978	841.332	683.128
amino acid related	3-methylhistidine	AR-3MeHis	HILIC	1004.54	1416.81	808.286	1539.88	997.055	726.984
amino acid related	N,N-dimethylarginine	AR-ADMA	HILIC	825.633	180.801	394.836	704.045	200.302	257.113
amino acid related	methionine sulfoxide	AR-MetSO	HILIC	377.73	347.166		503.184	112.338
amino acid related	β-aminobutyric acid	AR-BABA	HILIC	265.349	367.948	459.924	847.566	347.649	281.715
amino acid related	3-indolepropionic acid	AR-IPA	RP	201.239	591.729	45.9764		110.266	77.3189
amino acid related	N,N'-dimethylarginine	AR-SDMA	HILIC	199.344	38.9849	83.2798	152.436	43.9826	57.5696
amino acid related	homoarginine	AR-HomoArg	HILIC	146.636	135.714	128.361	533.804	320.673	214.252
amino acid related	stachydrine	AR-DiMePro	HILIC	127.78	2260	70.7926	357.921	573.32	529.905
amino acid related	3-indoleacetic acid	AR-IAA	RP	114.541	80.6532	68.0917	49.7867	278.969	254.05
amino acid related	acetylornithine	AR-AcOrn	HILIC	49.5232
amino acid related	anserine	AR-bAla-MeHis	HILIC		1777.9	115.65	3476.17	65.2792
amino acid related	tryptophan betaine	AR-TriMeTrp	HILIC					28.3411	52.722
amino acid related	norvaline	AR-NorVal	HILIC
amino acid related	α-aminobutyric acid	AR-AABA	HILIC	3234.25			2790.5	752.75	784.25
amino acid related	γ-aminobutyric acid	AR-GABA	HILIC
amino acid related	5-aminovaleric acid	AR-AVA	HILIC
amino acid related	nitrotyrosine	AR-NO2Tyr	HILIC
amino acid related	nicotinuric acid	AR-Nic	HILIC
amino acid related	N-acetyltyrosine	AR-AcTyr	RP
amino acid related	arachidonoyl glycine	AR-NAGly	RP
amino acids	alanine	AA-Ala	HILIC	78568.6	25232.7	23414.4	49758.4	25444.9	22449.3	26724
amino acids	threonine	AA-Thr	HILIC	67986.2	25098.5	4198.81	46789.3	10910	11914.8	14218.8
amino acids	glutamine	AA-Gln	HILIC	67649.7	59474.9	23519.4	83478.5	31963.2	50689.3
amino acids	lysine	AA-Lys	HILIC	63610	28447.1	11083.7	58426.5	15022.1	23636.6	20400
amino acids	glutamic acid	AA-Glu	HILIC	61835.6	8746.02	11519.3	22728.3	10216.4	7262.92
amino acids	proline	AA-Pro	HILIC	37233.9	18685.6	6745.09	26140.1	20316.1	15859	20298
amino acids	arginine	AA-Arg	HILIC	31793.7	40995.1	29822.1	133380	12341.7	23863	14167.8
amino acids	leucine	AA-Leu	HILIC	29092.6	20957.7	24554.5	22739.3	22524.1	15861.2	20430.6
amino acids	phenylalanine	AA-Phe	HILIC	20133.9	11703.4	11184	19072.4	9501.17	8286.69	8364
amino acids	tyrosine	AA-Tyr	HILIC	17003.1	16857.6	7691.13	28759.8	13548.3	9769.85	10373.4
amino acids	serine	AA-Ser	HILIC	16016.7	14991.3	5832.28	42142.7	6955.56	9218.29	10067.4
amino acids	valine	AA-Val	HILIC	14929.5	13388.9	20015.1	18088	21037.2	17053	21318
amino acids	isoleucine	AA-Ile	HILIC	13961.8	7823.22	11349.5	10048.7	8571.98	6823.27	7272.6
amino acids	asparagine	AA-Asn	HILIC	11684.9	5486.65
amino acids	tryptophan	AA-Trp	HILIC	11670.5	20775.3	12685.2	14122.9	11971.4	12417.6
amino acids	aspartic acid	AA-Asp	HILIC	8491.28
amino acids	methionine	AA-Met	HILIC	8402.02	6052.98	2709.71	5436.12	1982.92	2146.5	3325.2
amino acids	histidine	AA-His	HILIC	7306.32	6379.12	6304.94	5099.59	6286.4	7565.93
bile acids	hyodeoxycholic acid	BA-HDCA	RP	2983.55	740.998
bile acids	ursodeoxycholic acid	BA-UDCA	RP	2670.56	720.06
bile acids	glycoursodeoxycholic acid	BA-GUDCA	RP	2171.79	150			71.1913	92.5746
bile acids	glycohyodeoxycholic acid	BA-GHDCA	RP	1982.28	69.5471			56.3235	71.9096
bile acids	chenodeoxycholic acid	BA-CDCA	RP	1878.68	1108.44	45.1575	250.62	108.99	94.821
bile acids	glycochenodeoxycholic acid	BA-GCDCA	RP	986.124	65.3019	128.751		917.985	481.671
bile acids	tauroursodeoxycholic acid	BA-TUDCA	RP	454.897	49.1153	25
bile acids	taurohyodeoxycholic acid	BA-THDCA	RP	409.234
bile acids	taurochenodeoxycholic acid	BA-TCDA	RP	273.187	37.5406	78.591	294.746	127.937	45.2627
bile acids	glycodeoxycholic acid	BA-GDCA	RP	59.0076				51.7664	26.0973
bile acids	glycocholic acid	BA-GCA	RP	15.892	354.683	951.256		283.862	100.135
bile acids	deoxycholic acid	BA-DCA	RP		142.204	131.984		135.055	115.789
bile acids	taurodeoxycholic acid	BA-TDCA	RP			213.18		61.8095
bile acids	taurolithocholic acid	BA-TLCA	RP			18.3837	12.7656
bile acids	taurocholic acid	BA-TCA	RP		126.81	521.888	15.8843	43.3522	9.61962
bile acids	cholic acid	BA-CA	RP		2742.92	1276.49	27.8034	54.9065	48.9302
bile acids	tauromurocholic acid	BA-TMCA	RP		82.7956
bile acids	taurolithocholic acid 3-sulfate	BA-TLCAS	RP
bile acids	lithocholic acid	BA-LCA	RP
bile acids	glycolithocholic acid	BA-GLCA	RP
biogenic amines	taurine	BGA-Taurine	HILIC	10170.2	20593.5	5215.13	45166.2	4334.77	3634.59
biogenic amines	creatinine	BGA-Creatinine	HILIC	9200.11	2809.36	12443.5	455.782	7423.75	7672.27	6789
biogenic amines	spermine	BGA-Spm	HILIC	9187		6172.01	11587.3
biogenic amines	choline	BGA-Choline	HILIC	1462.88				1375.06	2144.64
biogenic amines	trimethylamine-N-oxide	BGA-TMAO	HILIC	1358.08	228.882	176.946	52.9142	103.416	161.114
biogenic amines	carnitine	BGA-Carn	HILIC	1065.05	6030.52	2174.35	828.315	6405.95	7239.15
biogenic amines	trigonelline	BGA-Trigo	HILIC	590.567	843.701	9.92945	152.791	96.6644	180.072
biogenic amines	kynurenine	BGA-Kyn	HILIC	420.178	389.06	1077.78		340.575	375.774
biogenic amines	histamine	BGA-Hista	HILIC	108.18	31.2638		36.651
biogenic amines	pyrrolidine	BGA-Pyrr	HILIC	87.0461	83.0339	126.879	98.8845	121.172	93.8929
biogenic amines	ethanolamine	BGA-NH2EtOH	HILIC	82.6892	520.322		647.315	239.759	238.981
biogenic amines	thyroxine	BGA-Thyroxine	HILIC	24.2926		43.0153		28.8791	30.7137
biogenic amines	2-phenylethylamine	BGA-PEA	HILIC				17.3073
biogenic amines	2-hydroxypyridine	BGA-OHPyr	HILIC
biogenic amines	dimethylamine	BGA-DiMeNH	HILIC
biogenic amines	dopamine	BGA-Dopamine	HILIC
biogenic amines	putrescine	BGA-Put	HILIC
biogenic amines	cadaverin	BGA-Cad	HILIC
biogenic amines	benzamide	BGA-Benzamide	RP
carboxylic acids	nicotinic acid	CA-VitB3	HILIC			240.495	880.428
carboxylic acids	trans-ferulic acid	CA-FerA	RP				27.1483
carboxylic acids	ketoleucine	CA-KetoLeu	RP
carboxylic acids	benzoic acid	CA-BenA	RP
carboxylic acids	3-phenylpropionic acid	CA-PhPA	RP
carboxylic acids	3-hydroxyphenylacetic acid	CA-3OHPhAA	RP
carboxylic acids	3-(3-hydroxyphenyl)propionic acid	CA-OHPhPA	RP
carboxylic acids	4-hydroxybenzoic acid	CA-OHBenA	RP
carboxylic acids	abscisic acid	CA-AbsA	RP
carboxylic acids	12-[[(cyclohexylamino)carbonyl]amino]-dodecanoic acid	CA-CUDA	RP
cholesterol esters	cholesteryl linoleate	CE-C18:2	RP	378050	231387	1.44913e+06	356107	744506	788027
cholesterol esters	cholesteryl palmitoleate	CE-C16:1	RP
cholesterol esters	cholesteryl myristate	CE-C14	RP
cholesterol esters	cholesteryl eicosapentaenoate	CE-C20:5	RP
cholesterol esters	cholesteryl docosapentaenoate	CE-C22:5	RP
eicosanoids	thromboxane B2	TX-B2	RP
eicosanoids	prostaglandin D2	PG-D2	RP
eicosanoids	prostaglandin F2α	PG-F2a	RP
eicosanoids	prostaglandin F2α ethanolamide	PG-F2a-EtA	RP
eicosanoids	prostaglandin E2	PG-E2	RP
eicosanoids	prostaglandin E2 ethanolamide	PG-E2-EtA	RP
ethanolamides	stearoyl ethanolamide	FAA-C18	RP
ethanolamides	docosahexaenoyl ethanolamide	FAA-C22:6	RP
ethanolamides	oleoyl ethanolamide	FAA-C18:1	RP
ethanolamides	linoleoyl ethanolamide	FAA-C18:2	RP
ethanolamides	arachidonoyl ethanolamide	FAA-C20:4	RP
ethanolamides	palmitoyl ethanolamide	FAA-C16	RP
ethanolamides	docosatetraenoyl ethanolamide	FAA-C22:4	RP
ethanolamides	eicosapentaenoyl ethanolamide	FAA-C20:5	RP
ethanolamides	palmitoleoyl ethanolamide	FAA-C16:1	RP
fatty acids	linoleic acid	FA-C18:2	RP	4721.2	34971.7	14137.2	24777.4	55577.4	30226.6
fatty acids	oleic acid	FA-C18:1	RP	4466.34	11761.6	27114.6	53911.1	62615.9	37163.6
fatty acids	arachidonic acid	FA-C20:4	RP	976.339	8912.56	1589.17	3785.51	2779.76	1902.02
fatty acids	stearic acid	FA-C18	RP			54740.2	20954	13631.6	14494.9
fatty acids	palmitoleic acid	FA-C16:1	RP				6983.58	6721.27	4219
fatty acids	cis-4,7,10,13,16,19-docosahexaenoic acid	FA-C22:6	RP		1073.96		1032.95	1512.92	626.193
fatty acids	nervonic acid	FA-C24:1	RP		291.419
fatty acids	α-linolenic acid	FA-C18:3(-3)	RP					10600.5
fatty acids	eicosapentaenoic acid	FA-C20:5	RP		101.3	51.202	116.875	266.903	72.5109
fatty acids	palmitic acid	FA-C16	RP
fatty acids	11(Z),14(Z),17(Z)-eicosatrienoic acid	FA-C20:3	RP
fatty acids	myristic acid	FA-C14	RP
fatty acids	11(Z),14(Z)-eicosadienoic acid	FA-C20:2	RP
fatty acids	arachidic acid	FA-C20	RP
fatty acids	cis-11-eicosenoic acid	FA-C20:1	RP
fatty acids	lauric acid	FA-C12	RP
fatty acids	13(Z)-docosenoic acid	FA-C22:1	RP
fatty acids	pentadecanoic acid	FA-C15	RP
fatty acids	undecanoic acid	FA-C11	RP
fatty acids	cis-10-heptadecenoic acid	FA-C17:1	RP
fatty acids	decanoic acid	FA-C10	RP
fatty acids	tridecanoic acid	FA-C13	RP
fatty acids	14-pentadecenoic acid	FA-C15:1	RP
fatty acids	10-hydroxydecanoic acid	FA-C10(OH)	RP
fatty acids	tetradecanedioic acid	FA-C14(DC)	RP
fatty acids	dodecanedioic acid	FA-C12(DC)	RP
fatty acids	13(Z),16(Z)-docosadienoic acid	FA-C22:2	RP
glycerides	1,2-dilinoleoyl-3-palmitoylglycerol	TG-C52:4	RP	32589.8	52057.4	394.688	1920.05	61969	47850.3
glycerides	1,3-dioleyl-2-palmitoylglycerol	TG-C52:2	RP	9914.8	13535.5	2559.49	18340.6	89594.1	85450.3
glycerides	1,3-dipalmitoyl-2-oleoylglycerol	TG-C50:1	RP	3299.14	3871.56	1807.22	4501.75	49819.9	33831.3
glycerides	2-arachidonoyl glycerol	MG-C20:4	RP			55.13	451.568	184.91	86.4904
nucleobases and nucleosides	hypoxanthine	NUC-Hyp	HILIC	3607.06			3100.39	256.086	633.592
nucleobases and nucleosides	uridine	NUC-U	HILIC	543.342	955.722	2023.01	3188.91	1047.19	1274.03
nucleobases and nucleosides	cytidine	NUC-C	HILIC	460.332	931.127	828.283	1177.67	6.0353	2.02029
nucleobases and nucleosides	2'-deoxythymidine	NUC-dT	HILIC	443.24	136.633	87.7004	283.623
nucleobases and nucleosides	inosine	NUC-I	HILIC	261.757	24.0019	6.74115	162.218	7.96928	5.06641
nucleobases and nucleosides	2'-deoxycytidine	NUC-dC	HILIC	186.227		64.4171	55.7351	10.437	5.47728
nucleobases and nucleosides	guanine	NUC-Gua	HILIC	185.737			5.39765
nucleobases and nucleosides	xanthine	NUC-Xan	HILIC	169.941			1675.57	128.976	97.9473
nucleobases and nucleosides	cytosine	NUC-Cyt	HILIC	159.472	502.828		101.539
nucleobases and nucleosides	guanosine	NUC-G	HILIC	28.5645			7.67488
nucleobases and nucleosides	adenine	NUC-Ade	HILIC	8.4767			14.2235
nucleobases and nucleosides	adenosine	NUC-A	HILIC	2.56502			5.45666	3.81535
nucleobases and nucleosides	2'-deoxyguanosine	NUC-dG	HILIC	0.869852			31.5305
nucleobases and nucleosides	2'-deoxyadenosine	NUC-dA	HILIC				1.92797
nucleotides	adenosine 3',5'-cyclic monophosphate	NUC-cAMP	HILIC
nucleotides	guanosine 3',5'-cyclic monophosphate	NUC-cGMP	HILIC
others	urea	OT-Urea	HILIC	35013.3	297806	205107		218894	224888	234500
phospholipids	1-stearoyl-2-arachidonoyl-sn-glycero-3-phosphatidylcholine	PC-aaC38:4	RP*	148460	108467	101949	280025	119183	140425
phospholipids	1,2-dielaidoyl-sn-glycero-3-phosphatidylcholine	PC-aaC36:2	RP*	72215.3	83339.5	221620	141175	170593	179661
phospholipids	C16 sphingomyelin	SM-C16	RP*	51749.2	21383.6	107955	114952	91255.3	110561
phospholipids	1-palmitoyl-2-hydroxy-sn-glycero-3-phosphatidylcholine	LPC-C16:0	RP	12190.4	68610.6	25765.1	22165.2	63454.9	39133
phospholipids	1-stearoyl-2-hydroxy-sn-glycero-3-phosphatidylcholine	LPC-C18:0	RP	7665.31	41309.6	41098.3	24252.3	30154.5	17320.4
phospholipids	1-oleoyl-2-hydroxy-sn-glycero-3-phosphatidylcholine	LPC-C18:1	RP	7571.33	24553	9165.04	8740.64	14545.4	12818
phospholipids	1-1(Z)-hexadecenyl-2-palmitoyl-sn-glycero-3-phosphatidylcholine	PC-aeC32:1	RP*	6739.56	1845.41	25823.8	7974.79	10170.9	12600.6
phospholipids	C16-18:1 PC	PC ae C34:1	RP*	4919.88	1196.36	5495.81	6469.55	3109	4139.39
phospholipids	1,2-distearoyl-sn-glycero-3-phosphatidylcholine	PC-aaC36:0	RP	3894.41	922.064	11867.8	10618.1	4138.62	4783.35
phospholipids	1-O-hexadecyl-2-arachidonoyl-sn-glycero-3-phosphatidylcholine	PC-aaC36:4	RP*	2451.83	1412.47	8927.37	7050.17	8927.35	9984.89
phospholipids	1-oleoyl-2-stearoyl-sn-glycero-3-phosphatidylcholine	PC-aaC36:1	RP*	2156.76	2393.51	5734.18	3576.22	4515.65	4632.35
phospholipids	1-heptadecanoyl-2-hydroxy-sn-glycero-3-phosphatidylcholine	LPC-C17:0	RP	803.799	469.769	1068.19	164.428	366.839	195.977
phospholipids	18:1 SM (d18:1/18:1(9Z))	SM C18:1	RP	419.361	113.06	6316.99	373.105	1725.74	2170.7
phospholipids	1,2-dipalmitelaidoyl-sn-glycero-3-phosphatidylcholine	PC-aaC32:0	RP	355.081	1077.77	310.136	266.265	1375.99	1667.05
phospholipids	1-palmitoyl-2-myristoyl-sn-glycero-3-phosphatidylcholine	PC-aaC30:0	RP	287.151	257.102	387.423	382.063	715.72	857.22
phospholipids	N-Palmitoyl-D-sphingosin	Cer(d18:1/16:0)	RP	210.72	135.142	212.55	461.047	173.691	182.938
phospholipids	1-myristoyl-2-hydroxy-sn-glycero-3-phosphatidylcholine	LPC-C14:0	RP	185.945	911.208	218.841	76.7587	869.327	607.403
phospholipids	C24 Dihydroceramide (d18:0/24:0)	DHCer(d18:0/24:0)	RP	34.8406	50.7257	19.199	112.068	150.322	117.178
phospholipids	N-Stearoyl-D-sphingosin	Cer(d18:1/18:0)	RP	16.7383	4.23178	9.91887	67.9777	35.4844	35.8164
phospholipids	C18 Dihydroceramide (d18:0/18:0)	DHCer(d18:0/18:0)	RP	3.46907		4.97252	15.7195	12.6896	9.17018
phospholipids	C16 Lactosyl(β) Ceramide (d18:1/16:0)	Hex2Cer(d18:1/16:0)	RP					21647.5
sterols	cholesterol	ST-Chol	RP	164327	334852	294575	327753	351555	645655	1514000
sterols	24α-methylcholesterol	ST-MeChol	RP	6843.61	31676	9142.82	57334.8	9513.34
sterols	cortisol	ST-Cortisol	RP	34.9755		29.7925		55.1283	63.7719
sterols	cortisone	ST-Cort	RP	4.51894		3.11953		9.05502	11.9535
sterols	cortexolone	ST-Cortex	RP	3.64462	35.4075
sterols	5α,6β-dihydroxycholestanol	ST-DiOHChonol	RP			30475.7	24082
sterols	7-ketocholesterol	ST-ketoChol	RP		640.366		1415.34
sterols	dehydroepiandrosterone sulfate	ST-DHEAS	RP					1285.58	1424.43
sterols	cholecalciferol	ST-VitD3	RP							24.78
sterols	calciferol	ST-VitD2	RP							0.52
sterols	4β-hydroxycholesterol	ST-4OHChol	RP
sterols	dehydroergosterol	ST-DehydroErgo	RP
sterols	stigmasterol	ST-Stigma	RP
sterols	5-dihydrocortisone	ST-DihydroCort	RP
sterols	5,6α-epoxycholesterol	ST-EpoxyChol	RP
sterols	25(R)-27-hydroxycholesterol	ST-27OHChol	RP
sterols	24-dehydrocholesterol	ST-DehydroChol	RP
sterols	doxercalciferol	ST-OHVitD2	RP
sugar related	myo-inositol	SR-Inol	HILIC	3759.46	2834.53	2446.95	24821.7	1509.06	2513.06
sugar related	mannitol	SR-Manol	HILIC	741.288	466.09	326.86	941.592	432.16	282.604
sugar related	N-acetylglucosamine	SR-GlcNAc	HILIC	397.539	156.751	144.505	2402.75
sugar related	galacturonic acid	SR-GalA	HILIC
sugar related	sialyllactose	SR-SiaLac	HILIC
sugars	sucrose	SUG-Suc	HILIC	139.866		556.619	305.508	173.527	117.001
sugars	ribose	SUG-Rib	HILIC		19522.9	18169.2	195984	234821	42675
