# Supplementary material for: Development and Validation of Targeted Metabolomics Methods Using Liquid Chromatography–Tandem Mass Spectrometry (LC-MS/MS) for the Quantification of 235 Plasma Metabolites
Source: Molecules. 2025 Feb 5;30(3):706. doi: 10.3390/molecules30030706 (PMC11820780; doi:10.3390/molecules30030706)
Supplement: Supplementary file 1 [file molecules-30-00706-s001.zip › Table S4.xlsx]

## Sheet: HILIC_pos_sSRM+FPS
Group ID	Compound ID	Retention Time (min)	Retention Time Tolerance (+/- s)	Q1 mass (Da)	Q3 mass (Da)	Edit Dwell Time	Dwell Time (ms)	DP (V)	EP (V)	CE (V)	CXP (V)	Q1 Resolution	Q3 Resolution	Ion Ratio (qual/quan)
BGA-DiMeNH	BGA-DiMeNH_46.1_46.1_DP_60_CE_8_quan	4.8	30	46.1	46.1	FALSE	6.79304	60	10	8	4	Unit	Unit	0.0443667
BGA-DiMeNH	BGA-DiMeNH_46.1_46.1_DP_60_CE_30_qual	4.8	30	46.1	46.1	FALSE	6.79304	60	10	30	4	Unit	Unit	0.0443667
OT-Urea	OT-Urea_61_61_DP_50_CE_-8_quan	2.08	30	61	61	FALSE	47.4331	50	10	8	6	Unit	Unit	0.360733
OT-Urea	OT-Urea_61_44_DP_50_CE_30_qual	2.08	30	61	44	FALSE	47.4331	50	10	30	4	Unit	Unit	0.360733
BGA-NH2EtOH	BGA-NH2EtOH_62.1_44.1_DP_30_CE_15_quan	4.71	30	62.1	44.1	FALSE	7.10071	30	10	15	4	Unit	Unit	0.2662
BGA-NH2EtOH	BGA-NH2EtOH_62.1_45.1_DP_30_CE_20_qual	4.71	30	62.1	45.1	FALSE	7.10071	30	10	20	4	Unit	Unit	0.2662
BGA-Pyrr	BGA-Pyrr_72.1_72.1_DP_50_CE_8_quan	4.72	30	72.1	72.1	FALSE	7.10071	50	10	8	7	Unit	Unit	0.0081
BGA-Pyrr	BGA-Pyrr_72.1_42_DP_50_CE_60_qual	4.72	30	72.1	42	FALSE	7.10071	50	10	60	4	Unit	Unit	0.0081
BGA-TMAO	BGA-TMAO_76.1_58_DP_80_CE_25_quan	5.33	30	76.1	58	FALSE	9.00578	80	10	25	5	Unit	Unit	0.457867
BGA-TMAO	BGA-TMAO_76.1_59_DP_80_CE_20_qual	5.33	30	76.1	59	FALSE	9.00578	80	10	20	5	Unit	Unit	0.457867
BGA-Put	BGA-Put_89.1_72_DP_40_CE_15_quan	7.19	30	89.1	72	FALSE	34.5784	40	10	15	7	Unit	Unit	0.482233
BGA-Put	BGA-Put_89.1_89.1_DP_40_CE_8_qual	7.19	30	89.1	89.1	FALSE	34.5784	40	10	8	8	Unit	Unit	0.482233
AA-Ala-bAla-Sarc	AA-Ala-bAla-Sarc_90.1_90.1_DP_50_CE_8_quan	5.15	30	90.1	90.1	FALSE	7.24498	50	10	8	9	Unit	Unit	0.01635
AA-Ala-bAla-Sarc	AA-Ala-bAla-Sarc_90.1_72_DP_50_CE_15_qual	5.15	30	90.1	72	FALSE	7.24498	50	10	15	7	Unit	Unit	0.01635
BGA-OHPyr	BGA-OHPyr_96_78_DP_60_CE_30_quan	1.95	30	96	78	FALSE	52.7683	60	10	30	7	Unit	Unit	0.3025
BGA-OHPyr	BGA-OHPyr_96_51_DP_60_CE_45_qual	1.95	30	96	51	FALSE	52.7683	60	10	45	5	Unit	Unit	0.3025
BGA-Cad	BGA-Cad_103.1_86_DP_50_CE_15_quan	7.14	30	103.1	86	FALSE	34.802	50	10	15	8	Unit	Unit	0.0705
BGA-Cad	BGA-Cad_103.1_41_DP_50_CE_35_qual	7.14	30	103.1	41	FALSE	34.802	50	10	35	4	Unit	Unit	0.0705
AR-AABA	AR-AABA_104_58_DP_50_CE_20_quan	5.11	30	104	58	FALSE	7.08502	50	10	20	5	Unit	Unit	0.1663
AR-AABA	AR-AABA_104_43_DP_50_CE_40_qual	5.11	30	104	43	FALSE	7.08502	50	10	40	4	Unit	Unit	0.1663
BGA-Choline	BGA-Choline_104_60_DP_60_CE_25_quan	5.4	30	104	60	FALSE	9.9989	60	10	25	6	Unit	Unit	0.478333
BGA-Choline	BGA-Choline_104_58_DP_60_CE_40_qual	5.4	30	104	58	FALSE	9.9989	60	10	40	5	Unit	Unit	0.478333
AR-GABA	AR-GABA_104.1_87_DP_50_CE_15_quan	4.94	30	104.1	87	FALSE	6.73324	50	10	15	8	Unit	Unit	0.263133
AR-GABA	AR-GABA_104.1_69_DP_50_CE_25_qual	4.94	30	104.1	69	FALSE	6.73324	50	10	25	6	Unit	Unit	0.263133
AR-BABA	AR-BABA_104.1_44_DP_50_CE_20_quan	5.16	30	104.1	44	FALSE	7.34729	50	10	20	4	Unit	Unit	0.259233
AR-BABA	AR-BABA_104.1_86_DP_50_CE_15_qual	5.16	30	104.1	86	FALSE	7.34729	50	10	15	8	Unit	Unit	0.259233
AR-MeAla	AR-MeAla_104.1_58_DP_50_CE_20_quan	5.11	30	104.1	58	FALSE	7.08502	50	10	20	5	Unit	Unit	0.0436333
AR-MeAla	AR-MeAla_104.1_56_DP_50_CE_35_qual	5.11	30	104.1	56	FALSE	7.08502	50	10	35	5	Unit	Unit	0.0436333
AA-Ser*	AA-Ser_106_60_DP_50_CE_15_qual	5.25	30	106	60	FALSE	8.13578	50	10	15	6	Unit	Unit	0.857867
NUC-Cyt	NUC-Cyt_112.1_95_DP_70_CE_25_quan	3.64	30	112.1	95	FALSE	27.1161	70	10	25	9	Unit	Unit	0.179767
NUC-Cyt	NUC-Cyt_112.1_69_DP_70_CE_25_qual	3.64	30	112.1	69	FALSE	27.1161	70	10	25	6	Unit	Unit	0.179767
BGA-Hista	BGA-Hista_112.1_95.1_DP_50_CE_25_quan	7.03	30	112.1	95.1	FALSE	37.5921	50	10	25	10	Unit	Unit	0.2354
BGA-Hista	BGA-Hista_112.1_68.1_DP_50_CE_30_qual	7.03	30	112.1	68.1	FALSE	37.5921	50	10	30	6	Unit	Unit	0.2354
BGA-Creatinine	BGA-Creatinine_114.1_44_DP_60_CE_25_quan	3.82	30	114.1	44	FALSE	24.9767	60	10	25	4	Unit	Unit	0.303333
BGA-Creatinine	BGA-Creatinine_114.1_86_DP_60_CE_15_qual	3.82	30	114.1	86	FALSE	24.9767	60	10	15	8	Unit	Unit	0.303333
AA-Pro	AA-Pro_116.1_70_DP_50_CE_25_quan	5.28	30	116.1	70	FALSE	8.44946	50	10	25	7	Unit	Unit	0.0180333
AA-Pro	AA-Pro_116.1_43_DP_50_CE_45_qual	5.28	30	116.1	43	FALSE	8.44946	50	10	45	4	Unit	Unit	0.0180333
AA-Val	AA-Val_118_72_DP_50_CE_15_quan	4.93	30	118	72	FALSE	6.76212	50	10	15	7	Unit	Unit	0.3685
AA-Val	AA-Val_118_55_DP_50_CE_30_qual	4.93	30	118	55	FALSE	6.76212	50	10	30	5	Unit	Unit	0.3685
AR-AVA	AR-AVA_118.1_101_DP_50_CE_15_quan	4.81	30	118.1	101	FALSE	6.76308	50	10	15	10	Unit	Unit	0.4068
AR-AVA	AR-AVA_118.1_55_DP_50_CE_28_qual	4.81	30	118.1	55	FALSE	6.76308	50	10	28	5	Unit	Unit	0.4068
AR-Betaine	AR-Betaine_118.1_58_DP_60_CE_35_quan	5.99	30	118.1	58	FALSE	28.3112	60	10	35	5	Unit	Unit	0.527267
AR-Betaine	AR-Betaine_118.1_59_DP_60_CE_25_qual	5.99	30	118.1	59	FALSE	28.3112	60	10	25	5	Unit	Unit	0.527267
AR-GAA	AR-GAA_118.1_76_DP_40_CE_15_quan	5.22	30	118.1	76	FALSE	7.91489	40	10	15	7	Unit	Unit	0.865767
AR-GAA	AR-GAA_118.1_72_DP_40_CE_22_qual	5.22	30	118.1	72	FALSE	7.91489	40	10	22	7	Unit	Unit	0.865767
AR-NorVal	AR-NorVal_118.1_72_DP_60_CE_15_quan	4.79	30	118.1	72	FALSE	6.84722	60	10	15	7	Unit	Unit	0.0132667
AR-NorVal	AR-NorVal_118.1_43_DP_60_CE_50_qual	4.79	30	118.1	43	FALSE	6.84722	60	10	50	4	Unit	Unit	0.0132667
AA-Thr-HomoSer	AA-Thr-HomoSer_120.1_74_DP_50_CE_15_quan	5.15	30	120.1	74	FALSE	7.24498	50	10	15	7	Unit	Unit	0.526667
AA-Thr-HomoSer	AA-Thr-HomoSer_120.1_56_DP_50_CE_28_qual	5.15	30	120.1	56	FALSE	7.24498	50	10	28	5	Unit	Unit	0.526667
BGA-PEA	BGA-PEA_122_105_DP_50_CE_20_quan	3.77	30	122	105	FALSE	25.7818	50	10	20	10	Unit	Unit	0.3483
BGA-PEA	BGA-PEA_122_77_DP_50_CE_40_qual	3.77	30	122	77	FALSE	25.7818	50	10	40	7	Unit	Unit	0.3483
CA-VitB3	CA-VitB3_124_80_DP_80_CE_30_quan	2.06	30	124	80	FALSE	47.8525	80	10	30	8	Unit	Unit	0.846767
CA-VitB3	CA-VitB3_124_78_DP_80_CE_35_qual	2.06	30	124	78	FALSE	47.8525	80	10	35	7	Unit	Unit	0.846767
AR-PyroGlu	AR-PyroGlu_130_84_DP_60_CE_20_quan	4.43	30	130	84	FALSE	9.97576	60	10	20	8	Unit	Unit	0.0968
AR-PyroGlu	AR-PyroGlu_130_56_DP_60_CE_40_qual	4.43	30	130	56	FALSE	9.97576	60	10	40	5	Unit	Unit	0.0968
AR-tHyp-cHyp-3Hyp	AR-tHyp-cHyp-3Hyp_132_86.2_DP_60_CE_20_quan	5.27	30	132	86.2	FALSE	8.29846	60	10	20	8	Unit	Unit	0.4123
AR-tHyp-cHyp-3Hyp	AR-tHyp-cHyp-3Hyp_132_68_DP_60_CE_35_qual	5.27	30	132	68	FALSE	8.29846	60	10	35	6	Unit	Unit	0.4123
AR-Creatine	AR-Creatine_132.1_90_DP_50_CE_20_quan	5.54	30	132.1	90	FALSE	12.6035	50	10	20	9	Unit	Unit	0.3561
AR-Creatine	AR-Creatine_132.1_44_DP_50_CE_45_qual	5.54	30	132.1	44	FALSE	12.6035	50	10	45	4	Unit	Unit	0.3561
AA-Ile	AA-Ile_132.1_69_DP_50_CE_25_quan	4.7	30	132.1	69	FALSE	7.20274	50	10	25	6	Unit	Unit	6.59776
AA-Ile	AA-Ile_132.1_86_DP_50_CE_15_qual	4.7	30	132.1	86	FALSE	7.20274	50	10	15	8	Unit	Unit	6.59776
AA-Leu	AA-Leu_132.1_86_DP_50_CE_15_quan	4.66	30	132.1	86	FALSE	7.65085	50	10	15	8	Unit	Unit	0.0156333
AA-Leu	AA-Leu_132.1_69_DP_50_CE_25_qual	4.66	30	132.1	69	FALSE	7.65085	50	10	25	6	Unit	Unit	0.0156333
AR-Orn	AR-Orn_133.1_70_DP_40_CE_30_quan	7.12	30	133.1	70	FALSE	35.3461	40	10	30	7	Unit	Unit	0.710733
AR-Orn	AR-Orn_133.1_116_DP_40_CE_15_qual	7.12	30	133.1	116	FALSE	35.3461	40	10	15	10	Unit	Unit	0.710733
NUC-Ade	NUC-Ade_136.1_92_DP_90_CE_40_quan	3.12	30	136.1	92	FALSE	29.4378	90	10	40	9	Unit	Unit	0.5825
NUC-Ade	NUC-Ade_136.1_65_DP_90_CE_55_qual	3.12	30	136.1	65	FALSE	29.4378	90	10	55	6	Unit	Unit	0.5825
NUC-Hyp	NUC-Hyp_137_110_DP_80_CE_30_quan	2.47	30	137	110	FALSE	38.6983	80	10	30	10	Unit	Unit	0.9544
NUC-Hyp	NUC-Hyp_137_119_DP_80_CE_30_qual	2.47	30	137	119	FALSE	38.6983	80	10	30	10	Unit	Unit	0.9544
BGA-Trigo	BGA-Trigo_138_92_DP_60_CE_30_quan	5.95	30	138	92	FALSE	26.5112	60	10	30	9	Unit	Unit	0.990567
BGA-Trigo	BGA-Trigo_138_94_DP_60_CE_30_qual	5.95	30	138	94	FALSE	26.5112	60	10	30	9	Unit	Unit	0.990567
AR-DiMePro	AR-DiMePro_144.1_84_DP_80_CE_35_quan	6.2	30	144.1	84	FALSE	36.983	80	10	35	8	Unit	Unit	1.07783
AR-DiMePro	AR-DiMePro_144.1_58_DP_80_CE_35_qual	6.2	30	144.1	58	FALSE	36.983	80	10	35	5	Unit	Unit	1.07783
AA-Lys	AA-Lys_147_84_DP_50_CE_30_quan	7.17	30	147	84	FALSE	34.5594	50	10	30	8	Unit	Unit	0.710667
AA-Lys	AA-Lys_147_130_DP_50_CE_15_qual	7.17	30	147	130	FALSE	34.5594	50	10	15	10	Unit	Unit	0.710667
AA-Gln	AA-Gln_147.1_130_DP_50_CE_15_quan	5.53	30	147.1	130	FALSE	12.4074	50	10	15	10	Unit	Unit	1.06327
AA-Gln	AA-Gln_147.1_84_DP_50_CE_25_qual	5.53	30	147.1	84	FALSE	12.4074	50	10	25	8	Unit	Unit	1.06327
AA-Glu	AA-Glu_148_84_DP_60_CE_20_quan	5.16	30	148	84	FALSE	7.34729	60	10	20	8	Unit	Unit	0.372867
AA-Glu	AA-Glu_148_130_DP_60_CE_15_qual	5.16	30	148	130	FALSE	7.34729	60	10	15	10	Unit	Unit	0.372867
AA-Met	AA-Met_150_104.1_DP_60_CE_15_quan	4.76	30	150	104.1	FALSE	6.92406	60	10	15	10	Unit	Unit	0.784033
AA-Met	AA-Met_150_133_DP_60_CE_15_qual	4.76	30	150	133	FALSE	6.92406	60	10	15	10	Unit	Unit	0.784033
NUC-Gua	NUC-Gua_152_135_DP_60_CE_30_quan	3.05	30	152	135	FALSE	29.203	60	10	30	10	Unit	Unit	0.473433
NUC-Gua	NUC-Gua_152_110_DP_60_CE_30_qual	3.05	30	152	110	FALSE	29.203	60	10	30	10	Unit	Unit	0.473433
NUC-Xan	NUC-Xan_153_110_DP_60_CE_30_quan	1.64	30	153	110	FALSE	69.6575	60	10	30	10	Unit	Unit	0.8742
NUC-Xan	NUC-Xan_153_136_DP_60_CE_25_qual	1.64	30	153	136	FALSE	69.6575	60	10	25	10	Unit	Unit	0.8742
BGA-Dopamine	BGA-Dopamine_154_137_DP_50_CE_15_quan	4.75	30	154	137	FALSE	6.98425	50	10	15	10	Unit	Unit	0.6483
BGA-Dopamine	BGA-Dopamine_154_91_DP_50_CE_35_qual	4.75	30	154	91	FALSE	6.98425	50	10	35	9	Unit	Unit	0.6483
AA-His	AA-His_156.1_110_DP_60_CE_20_quan	7.3	30	156.1	110	FALSE	34.9336	60	10	20	10	Unit	Unit	0.2665
AA-His	AA-His_156.1_83_DP_60_CE_35_qual	7.3	30	156.1	83	FALSE	34.9336	60	10	35	8	Unit	Unit	0.2665
AR-AAD	AR-AAD_162.1_98_DP_40_CE_20_quan	5	30	162.1	98	FALSE	6.83234	40	10	20	9	Unit	Unit	0.775533
AR-AAD	AR-AAD_162.1_144.1_DP_40_CE_15_qual	5	30	162.1	144.1	FALSE	6.83234	40	10	15	10	Unit	Unit	0.775533
BGA-Carn	BGA-Carn_162.1_103_DP_60_CE_25_quan	6.05	30	162.1	103	FALSE	30.9877	60	10	25	10	Unit	Unit	0.485567
BGA-Carn	BGA-Carn_162.1_85_DP_60_CE_30_qual	6.05	30	162.1	85	FALSE	30.9877	60	10	30	8	Unit	Unit	0.485567
AR-MetSO	AR-MetSO_166.1_74_DP_50_CE_20_quan	6.22	30	166.1	74	FALSE	37.3924	50	10	20	7	Unit	Unit	0.3532
AR-MetSO	AR-MetSO_166.1_56_DP_50_CE_40_qual	6.22	30	166.1	56	FALSE	37.3924	50	10	40	5	Unit	Unit	0.3532
AA-Phe	AA-Phe_166.1_120_DP_50_CE_22_quan	4.39	30	166.1	120	FALSE	10.678	50	10	22	10	Unit	Unit	0.440533
AA-Phe	AA-Phe_166.1_103_DP_50_CE_40_qual	4.39	30	166.1	103	FALSE	10.678	50	10	40	10	Unit	Unit	0.440533
AR-1MeHis	AR-1MeHis_170.1_124_DP_55_CE_20_quan	8.11	30	170.1	124	FALSE	189.487	55	10	20	10	Unit	Unit	0.297333
AR-1MeHis	AR-1MeHis_170.1_81_DP_55_CE_55_qual	8.11	30	170.1	81	FALSE	189.487	55	10	55	8	Unit	Unit	0.297333
AR-3MeHis	AR-3MeHis_170.1_96_DP_60_CE_28_quan	7.7	30	170.1	96	FALSE	59.9368	60	10	28	9	Unit	Unit	0.682733
AR-3MeHis	AR-3MeHis_170.1_95_DP_60_CE_45_qual	7.7	30	170.1	95	FALSE	59.9368	60	10	45	9	Unit	Unit	0.682733
AA-Arg	AA-Arg_175.1_70_DP_50_CE_40_quan	6.95	30	175.1	70	FALSE	39.6486	50	10	40	7	Unit	Unit	0.415733
AA-Arg	AA-Arg_175.1_116_DP_50_CE_20_qual	6.95	30	175.1	116	FALSE	39.6486	50	10	20	10	Unit	Unit	0.415733
AR-AcOrn	AR-AcOrn_175.1_115_DP_50_CE_20_quan	5.75	30	175.1	115	FALSE	18.1126	50	10	20	10	Unit	Unit	1.06177
AR-AcOrn	AR-AcOrn_175.1_70_DP_50_CE_35_qual	5.75	30	175.1	70	FALSE	18.1126	50	10	35	7	Unit	Unit	1.06177
AR-Cit	AR-Cit_176.1_159_DP_50_CE_15_quan	5.78	30	176.1	159	FALSE	19.2409	50	10	15	12	Unit	Unit	0.535067
AR-Cit	AR-Cit_176.1_70_DP_50_CE_40_qual	5.78	30	176.1	70	FALSE	19.2409	50	10	40	7	Unit	Unit	0.535067
AR-Nic	AR-Nic_181.1_135.1_DP_60_CE_25_quan	4.23	30	181.1	135.1	FALSE	14.5532	60	10	25	10	Unit	Unit	0.225833
AR-Nic	AR-Nic_181.1_79_DP_60_CE_60_qual	4.23	30	181.1	79	FALSE	14.5532	60	10	60	7	Unit	Unit	0.225833
AA-Tyr	AA-Tyr_182_136_DP_20_CE_20_quan	4.44	30	182	136	FALSE	9.84382	20	10	20	10	Unit	Unit	1.00717
AA-Tyr	AA-Tyr_182_165_DP_20_CE_15_qual	4.44	30	182	165	FALSE	9.84382	20	10	15	12	Unit	Unit	1.00717
AR-HomoArg	AR-HomoArg_189.1_144_DP_60_CE_23_quan	6.78	30	189.1	144	FALSE	43.6221	60	10	23	10	Unit	Unit	1.03107
AR-HomoArg	AR-HomoArg_189.1_84_DP_60_CE_35_qual	6.78	30	189.1	84	FALSE	43.6221	60	10	35	8	Unit	Unit	1.03107
SR-Inol*	SR-Inol_203.1_203.1_DP_70_CE_8_qual	3.34	30	203.1	203.1	FALSE	30.0324	70	10	8	15	Unit	Unit	0.0769231
AR-SDMA	AR-SDMA_203.1_116.1_DP_50_CE_25_quan	7.39	30	203.1	116.1	FALSE	35.6471	50	10	25	10	Unit	Unit	0.734633
AR-SDMA	AR-SDMA_203.1_172.1_DP_50_CE_20_qual	7.39	30	203.1	172.1	FALSE	35.6471	50	10	20	12	Unit	Unit	0.734633
AR-ADMA	AR-ADMA_203.2_70_DP_60_CE_40_quan	7.5	30	203.2	70	FALSE	39.9596	60	10	40	7	Unit	Unit	0.515633
AR-ADMA	AR-ADMA_203.2_158.1_DP_60_CE_25_qual	7.5	30	203.2	158.1	FALSE	39.9596	60	10	25	12	Unit	Unit	0.515633
BGA-Spm	BGA-Spm_203.2_98_DP_60_CE_35_quan	7.51	30	203.2	98	FALSE	39.9596	60	10	35	9	Unit	Unit	0.190264
BGA-Spm	BGA-Spm_203.2_85_DP_60_CE_30_qual	7.51	30	203.2	85	FALSE	39.9596	60	10	30	8	Unit	Unit	0.190264
AC-C2	AC-C2_204.1_85.1_DP_50_CE_27_quan	5.69	30	204.1	85.1	FALSE	15.9963	50	10	27	8	Unit	Unit	0.1794
AC-C2	AC-C2_204.1_145_DP_50_CE_20_qual	5.69	30	204.1	145	FALSE	15.9963	50	10	20	10	Unit	Unit	0.1794
AA-Trp	AA-Trp_205.1_188.1_DP_50_CE_15_quan	4.33	30	205.1	188.1	FALSE	11.886	50	10	15	11	Unit	Unit	0.4422
AA-Trp	AA-Trp_205.1_146.1_DP_50_CE_25_qual	4.33	30	205.1	146.1	FALSE	11.886	50	10	25	11	Unit	Unit	0.4422
BGA-Kyn	BGA-Kyn_209.1_192_DP_60_CE_15_quan	4.28	30	209.1	192	FALSE	12.9429	60	10	15	12	Unit	Unit	0.3711
BGA-Kyn	BGA-Kyn_209.1_146_DP_60_CE_30_qual	4.28	30	209.1	146	FALSE	12.9429	60	10	30	10	Unit	Unit	0.3711
AC-C3	AC-C3_218.1_85.1_DP_50_CE_29_quan	5.65	30	218.1	85.1	FALSE	14.916	50	10	29	8	Unit	Unit	0.214
AC-C3	AC-C3_218.1_159_DP_50_CE_20_qual	5.65	30	218.1	159	FALSE	14.916	50	10	20	12	Unit	Unit	0.214
SR-GlcNAc	SR-GlcNAc_222.1_138_DP_50_CE_25_quan	2.77	30	222.1	138	FALSE	30.6232	50	10	25	10	Unit	Unit	0.609567
SR-GlcNAc	SR-GlcNAc_222.1_186.1_DP_50_CE_15_qual	2.77	30	222.1	186.1	FALSE	30.6232	50	10	15	12	Unit	Unit	0.609567
AR-NO2Tyr	AR-NO2Tyr_227_181_DP_60_CE_20_quan	4.26	30	227	181	FALSE	13.7034	60	10	20	12	Unit	Unit	0.146167
AR-NO2Tyr	AR-NO2Tyr_227_117_DP_60_CE_35_qual	4.26	30	227	117	FALSE	13.7034	60	10	35	10	Unit	Unit	0.146167
AR-bAla-His	AR-bAla-His_227.1_110.1_DP_60_CE_35_quan	7.41	30	227.1	110.1	FALSE	35.9642	60	10	35	10	Unit	Unit	0.510467
AR-bAla-His	AR-bAla-His_227.1_210.1_DP_60_CE_15_qual	7.41	30	227.1	210.1	FALSE	35.9642	60	10	15	15	Unit	Unit	0.510467
NUC-dC	NUC-dC_228_112_DP_40_CE_25_quan	3.5	30	228	112	FALSE	28.6858	40	10	25	10	Unit	Unit	0.1926
NUC-dC	NUC-dC_228_95_DP_40_CE_55_qual	3.5	30	228	95	FALSE	28.6858	40	10	55	9	Unit	Unit	0.1926
AC-C4	AC-C4_232.2_85.1_DP_50_CE_29_quan	5.28	30	232.1	85.1	FALSE	8.44946	50	10	29	8	Unit	Unit	0.3036
AC-C4	AC-C4_232.1_173.1_DP_50_CE_20_qual	5.28	30	232.1	173.1	FALSE	8.44946	50	10	20	12	Unit	Unit	0.3036
AR-bAla-MeHis	AR-bAla-MeHis_241.1_109_DP_70_CE_35_quan	7.82	30	241.1	109	FALSE	81.597	70	10	35	10	Unit	Unit	0.7155
AR-bAla-MeHis	AR-bAla-MeHis_241.1_170.1_DP_70_CE_25_qual	7.82	30	241.1	170.1	FALSE	81.597	70	10	25	12	Unit	Unit	0.7155
NUC-C	NUC-C_244.1_112_DP_30_CE_20_quan	3.38	30	244.1	112	FALSE	29.8083	30	10	20	10	Unit	Unit	0.170967
NUC-C	NUC-C_244.1_95_DP_30_CE_50_qual	3.38	30	244.1	95	FALSE	29.8083	30	10	50	9	Unit	Unit	0.170967
AC-C5:1	AC-C5:1_244.2_85.1_DP_50_CE_31_quan	5.27	30	244.2	85.1	FALSE	8.29846	50	10	31	8	Unit	Unit	0.612333
AC-C5:1	AC-C5:1_244.2_185.1_DP_50_CE_20_qual	5.27	30	244.2	185.1	FALSE	8.29846	50	10	20	12	Unit	Unit	0.612333
AC-C5	AC-C5_246.2_85.1_DP_50_CE_29_quan	5.11	30	246.2	85.1	FALSE	7.08502	50	10	29	8	Unit	Unit	0.313998
AC-C5	AC-C5_246.2_187.1_DP_50_CE_20_qual	5.11	30	246.2	187.1	FALSE	7.08502	50	10	20	12	Unit	Unit	0.313998
AR-TriMeTrp	AR-TriMeTrp_247.1_188_DP_70_CE_25_quan	4.7	30	247.1	188	FALSE	7.20274	70	10	25	12	Unit	Unit	0.558167
AR-TriMeTrp	AR-TriMeTrp_247.1_118_DP_70_CE_45_qual	4.7	30	247.1	118	FALSE	7.20274	70	10	45	10	Unit	Unit	0.558167
NUC-dA	NUC-dA_252.1_136_DP_60_CE_20_quan	2.8	30	252.1	136	FALSE	30.1373	60	10	20	10	Unit	Unit	0.196333
NUC-dA	NUC-dA_252.1_119.1_DP_60_CE_65_qual	2.8	30	252.1	119.1	FALSE	30.1373	60	10	65	10	Unit	Unit	0.196333
AC-C6	AC-C6_260.2_85.1_DP_50_CE_33_quan	5.05	30	260.2	85.1	FALSE	6.88324	50	10	33	8	Unit	Unit	0.392833
AC-C6	AC-C6_260.2_201.2_DP_50_CE_20_qual	5.05	30	260.2	201.2	FALSE	6.88324	50	10	20	15	Unit	Unit	0.392833
NUC-A	NUC-A_268.1_136.1_DP_70_CE_25_quan	2.62	30	268.1	136.1	FALSE	34.7031	70	10	25	10	Unit	Unit	0.169433
NUC-A	NUC-A_268.1_119.1_DP_70_CE_60_qual	2.62	30	268.1	119.1	FALSE	34.7031	70	10	60	10	Unit	Unit	0.169433
AC-C5(DC)	AC-C5(DC)_276.2_85.1_DP_61_CE_35_quan	5.7	30	276.2	85.1	FALSE	16.408	61	10	35	8	Unit	Unit	0.241767
AC-C5(DC)	AC-C5(DC)_276.2_217.1_DP_61_CE_20_qual	5.7	30	276.2	217.1	FALSE	16.408	61	10	20	15	Unit	Unit	0.241767
AC-C8:1	AC-C8:1_286.2_85.1_DP_70_CE_35_quan	4.84	30	286.2	85.1	FALSE	6.72728	70	10	35	8	Unit	Unit	0.615733
AC-C8:1	AC-C8:1_286.2_227.1_DP_70_CE_20_qual	4.84	30	286.2	227.1	FALSE	6.72728	70	10	20	15	Unit	Unit	0.615733
AC-C8	AC-C8_288.2_85.1_DP_70_CE_33_quan	4.84	30	288.2	85.1	FALSE	6.72728	70	10	33	8	Unit	Unit	0.305733
AC-C8	AC-C8_288.2_229.1_DP_70_CE_20_qual	4.84	30	288.2	229.1	FALSE	6.72728	70	10	20	15	Unit	Unit	0.305733
AC-C6(DC)	AC-C6(DC)_290.2_85.1_DP_70_CE_37_quan	5.47	30	290.2	85.1	FALSE	11.3379	70	10	37	8	Unit	Unit	0.573
AC-C6(DC)	AC-C6(DC)_290.2_213.1_DP_70_CE_20_qual	5.47	30	290.2	213.1	FALSE	11.3379	70	10	20	15	Unit	Unit	0.573
AC-C10:1	AC-C10:1_314.2_85.1_DP_70_CE_38_quan	4.7	30	314.2	85.1	FALSE	7.20274	70	10	38	8	Unit	Unit	0.5573
AC-C10:1	AC-C10:1_314.2_255.1_DP_70_CE_20_qual	4.7	30	314.2	255.1	FALSE	7.20274	70	10	20	15	Unit	Unit	0.5573
AC-C10	AC-C10_316.2_85.1_DP_70_CE_37_quan	4.71	30	316.2	85.1	FALSE	7.10071	70	10	37	8	Unit	Unit	0.272633
AC-C10	AC-C10_316.2_257.1_DP_70_CE_20_qual	4.71	30	316.2	257.1	FALSE	7.10071	70	10	20	15	Unit	Unit	0.272633
AC-C12:1	AC-C12:1_342.3_85.1_DP_80_CE_42_quan	4.59	30	342.3	85.1	FALSE	8.32993	80	10	42	8	Unit	Unit	0.828933
AC-C12:1	AC-C12:1_342.3_283.2_DP_80_CE_25_qual	4.59	30	342.3	283.2	FALSE	8.32993	80	10	25	15	Unit	Unit	0.828933
AC-C14:1	AC-C14:1_370.3_85.1_DP_80_CE_47_quan	4.52	30	370.3	85.1	FALSE	9.00425	80	10	47	8	Unit	Unit	0.933467
AC-C14:1	AC-C14:1_370.3_311.3_DP_80_CE_25_qual	4.52	30	370.3	311.3	FALSE	9.00425	80	10	25	15	Unit	Unit	0.933467
AC-C16:1	AC-C16:1_398.3_85.1_DP_90_CE_49_quan	4.45	30	398.3	85.1	FALSE	9.67819	90	10	49	8	Unit	Unit	0.843733
AC-C16:1	AC-C16:1_398.3_339.2_DP_90_CE_25_qual	4.45	30	398.3	339.2	FALSE	9.67819	90	10	25	15	Unit	Unit	0.843733
AC-C16	AC-C16_400.3_85.1_DP_90_CE_50_quan	4.43	30	400.3	85.1	FALSE	9.97576	90	10	50	8	Unit	Unit	0.583533
AC-C16	AC-C16_400.3_341.3_DP_90_CE_28_qual	4.43	30	400.3	341.3	FALSE	9.97576	90	10	28	15	Unit	Unit	0.583533
AC-C18:2	AC-C18:2_424.3_85.1_DP_90_CE_52_quan	4.4	30	424.3	85.1	FALSE	10.5122	90	10	52	8	Unit	Unit	0.0893333
AC-C18:2	AC-C18:2_424.3_144.2_DP_90_CE_38_qual	4.4	30	424.3	144.2	FALSE	10.5122	90	10	38	10	Unit	Unit	0.0893333
AC-C18:1	AC-C18:1_426.4_85.1_DP_100_CE_55_quan	4.35	30	426.4	85.1	FALSE	11.2859	100	10	55	8	Unit	Unit	0.2245
AC-C18:1	AC-C18:1_426.4_367.3_DP_100_CE_25_qual	4.35	30	426.4	367.3	FALSE	11.2859	100	10	25	15	Unit	Unit	0.2245
AC-C18	AC-C18_428.4_85.1_DP_100_CE_55_quan	4.31	30	428.4	85.1	FALSE	12.2243	100	10	55	8	Unit	Unit	0.402167
AC-C18	AC-C18_428.4_369.3_DP_100_CE_30_qual	4.31	30	428.4	369.3	FALSE	12.2243	100	10	30	15	Unit	Unit	0.402167
BGA-Thyroxine	BGA-Thyroxine_777.7_731.7_DP_100_CE_35_quan	3.61	30	777.7	731.7	FALSE	27.3214	100	10	35	20	Unit	Unit	0.246467
BGA-Thyroxine	BGA-Thyroxine_777.7_604.6_DP_100_CE_55_qual	3.61	30	777.7	604.6	FALSE	27.3214	100	10	55	20	Unit	Unit	0.246467

## Sheet: HILIC_neg_sSRM+FPS
Group ID	Compound ID	Retention Time (min)	Retention Time Tolerance (+/- s)	Q1 mass (Da)	Q3 mass (Da)	Edit Dwell Time	Dwell Time (ms)	DP (V)	EP (V)	CE (V)	CXP (V)	Q1 Resolution	Q3 Resolution	Ion Ratio (qual/quan)
AA-Ser*	AA-Ser_104_74.1_DP_-50_CE_-15_quan	5.25	30	104	74.1	FALSE	8.13578	-50	-10	-15	-7	Unit	Unit	0.857867
BGA-Taurine	BGA-Taurine_124_80_DP_-60_CE_-30_quan	3.59	30	124	80	FALSE	27.625	-60	-10	-30	-8	Unit	Unit	0.0182
BGA-Taurine	BGA-Taurine_124_107_DP_-60_CE_-22_qual	3.59	30	124	107	FALSE	27.625	-60	-10	-22	-10	Unit	Unit	0.0182
AA-Asn	AA-Asn_131_114_DP_-50_CE_-15_quan	5.78	30	131	114	FALSE	19.2409	-50	-10	-15	-10	Unit	Unit	0.647933
AA-Asn	AA-Asn_131_42_DP_-50_CE_-35_qual	5.78	30	131	42	FALSE	19.2409	-50	-10	-35	-4	Unit	Unit	0.647933
AA-Asp	AA-Asp_132_88_DP_-20_CE_-20_quan	6.25	30	132	88	FALSE	38.2829	-20	-10	-20	-8	Unit	Unit	0.1581
AA-Asp	AA-Asp_132_115_DP_-20_CE_-15_qual	6.25	30	132	115	FALSE	38.2829	-20	-10	-15	-10	Unit	Unit	0.1581
SUG-Rib-Pentose	SUG-Rib-Pentose_149_59_DP_-50_CE_-20_quan	1.47	30	149	59	FALSE	83.3825	-50	-10	-20	-5	Unit	Unit	0.4772
SUG-Rib-Pentose	SUG-Rib-Pentose_149_89_DP_-50_CE_-15_qual	1.47	30	149	89	FALSE	83.3825	-50	-10	-15	-8	Unit	Unit	0.4772
SUG-Glc-Hexose	SUG-Glc-hexose_179_59_DP_-60_CE_-25_quan	2.26	30	179	59	FALSE	43.7948	-60	-10	-25	-5	Unit	Unit	0.936933
SUG-Glc-Hexose	SUG-SUG-Glc-hexose_179_89_DP_-60_CE_-15_qual	2.26	30	179	89	FALSE	43.7948	-60	-10	-15	-8	Unit	Unit	0.936933
SR-Manol	SR-Manol_181.2_89_DP_-70_CE_-20_quan	2.79	30	181.2	89	FALSE	30.3266	-70	-10	-20	-8	Unit	Unit	0.7995
SR-Manol	SR-Manol_181.2_59_DP_-70_CE_-35_qual	2.79	30	181.2	59	FALSE	30.3266	-70	-10	-35	-5	Unit	Unit	0.7995
SR-GalA	SR-GalA_193_113_DP_-50_CE_-20_quan	5.4	30	193	113	FALSE	9.9989	-50	-10	-20	-10	Unit	Unit	0.9506
SR-GalA	SR-GalA_193_89_DP_-50_CE_-15_qual	5.4	30	193	89	FALSE	9.9989	-50	-10	-15	-8	Unit	Unit	0.9506
SR-Inol*	SR-Inol_225.1_44.9_DP_-30_CE_-45_quan	3.34	30	225.1	44.9	FALSE	30.0324	-30	-10	-45	-4	Unit	Unit	0.0769231
NUC-dT	NUC-dT_241_42_DP_-70_CE_-40_quan	1.31	30	241	42	FALSE	119.685	-70	-10	-40	-4	Unit	Unit	0.115267
NUC-dT	NUC-dT_287_45_DP_-40_CE_-40_qual	1.31	30	241	45	FALSE	119.685	-40	-10	-40	-4	Unit	Unit	0.115267
NUC-U	NUC-U_243.1_200_DP_-70_CE_-15_quan	1.38	30	243.1	200	FALSE	95.101	-70	-10	-15	-15	Unit	Unit	0.9866
NUC-U	NUC-U_243.1_110_DP_-70_CE_-25_qual	1.38	30	243.1	110	FALSE	95.101	-70	-10	-25	-10	Unit	Unit	0.9866
NUC-dG	NUC-dG_266.1_150_DP_-70_CE_-25_quan	2.95	30	266.1	150	FALSE	29.161	-70	-10	-25	-12	Unit	Unit	0.392233
NUC-dG	NUC-dG_266.1_133_DP_-70_CE_-45_qual	2.95	30	266.1	133	FALSE	29.161	-70	-10	-45	-10	Unit	Unit	0.392233
NUC-I	NUC-I_267_135_DP_-70_CE_-35_quan	2.5	30	267	135	FALSE	37.7239	-70	-10	-35	-10	Unit	Unit	0.234667
NUC-I	NUC-I_267_108_DP_-70_CE_-60_qual	2.5	30	267	108	FALSE	37.7239	-70	-10	-60	-10	Unit	Unit	0.234667
NUC-G	NUC-G_282_150_DP_-80_CE_-25_quan	2.88	30	282	150	FALSE	29.3707	-80	-10	-25	-12	Unit	Unit	0.363367
NUC-G	NUC-G_282_133_DP_-80_CE_-45_qual	2.88	30	282	133	FALSE	29.3707	-80	-10	-45	-10	Unit	Unit	0.363367
NUC-cAMP	NUC-cAMP_328_134_DP_-100_CE_-35_quan	4.47	30	328	134	FALSE	9.52876	-100	-10	-35	-10	Unit	Unit	0.384367
NUC-cAMP	NUC-cAMP_328_79_DP_-100_CE_-65_qual	4.47	30	328	79	FALSE	9.52876	-100	-10	-65	-7	Unit	Unit	0.384367
SUG-Suc-Disaccharide	SUG-Suc-Disaccharide_341_59_DP_-100_CE_-55_quan	3.29	30	341	59	FALSE	30.2292	-100	-10	-55	-5	Unit	Unit	0.909667
SUG-Suc-Disaccharide	SUG-Suc-Disaccharide_341_179_DP_-100_CE_-20_qual	3.29	30	341	179	FALSE	30.2292	-100	-10	-20	-12	Unit	Unit	0.909667
NUC-cGMP	NUC-cGMP_344_150_DP_-70_CE_-40_quan	4.36	30	344	150	FALSE	11.2041	-70	-10	-40	-12	Unit	Unit	0.776667
NUC-cGMP	NUC-cGMP_344_133_DP_-70_CE_-50_qual	4.36	30	344	133	FALSE	11.2041	-70	-10	-50	-10	Unit	Unit	0.776667
SR-SiaLac	SR-SiaLac_632.2_290.2_DP_-20_CE_-45_quan	5.04	30	632.2	290.2	FALSE	6.89455	-20	-10	-45	-15	Unit	Unit	0.477
SR-SiaLac	SR-SiaLac_632.2_572.2_DP_-20_CE_-40_qual	5.04	30	632.2	572.2	FALSE	6.89455	-20	-10	-40	-20	Unit	Unit	0.477

## Sheet: RP_pos_sSRM+FPS
Group ID	Compound ID	Retention Time (min)	Retention Time Tolerance (+/- s)	Q1 mass (Da)	Q3 mass (Da)	Edit Dwell Time	Dwell Time (ms)	DP (V)	EP (V)	CE (V)	CXP (V)	Q1 Resolution	Q3 Resolution	Ion Ratio (qual/quan)
BGA-Benzamide	BGA-Benzamide_122.1_105_DP_70_CE_20_quan	2.41	30	122.1	105	FALSE	55.8808	70	10	20	10	Unit	Unit	0.9983
BGA-Benzamide	BGA-Benzamide_122.1_77_DP_70_CE_35_qual	2.41	30	122.1	77	FALSE	55.8808	70	10	35	7	Unit	Unit	0.9983
AR-IAA	AR-IAA_176.1_130_DP_60_CE_25_quan	3.6	30	176.1	130	FALSE	75.5536	60	10	25	10	Unit	Unit	0.275567
AR-IAA	AR-IAA_176.1_103_DP_60_CE_45_qual	3.6	30	176.1	103	FALSE	75.5536	60	10	45	10	Unit	Unit	0.275567
AR-Hipp	AR-Hipp_180.1_105_DP_50_CE_15_quan	2.44	30	180.1	105	FALSE	55.1258	50	10	15	10	Unit	Unit	0.718467
AR-Hipp	AR-Hipp_180.1_77_DP_50_CE_45_qual	2.44	30	180.1	77	FALSE	55.1258	50	10	45	7	Unit	Unit	0.718467
AR-IPA	AR-IPA_190.1_130_DP_60_CE_25_quan	4.12	30	190.1	130	FALSE	35.574	60	10	25	10	Unit	Unit	0.215
AR-IPA	AR-IPA_190.1_172_DP_60_CE_20_qual	4.12	30	190.1	172	FALSE	35.574	60	10	20	12	Unit	Unit	0.215
AR-PAG	AR-PAG_194.1_91_DP_50_CE_35_quan	2.67	30	194.1	91	FALSE	64.2966	50	10	35	9	Unit	Unit	0.477533
AR-PAG	AR-PAG_194.1_76_DP_50_CE_15_qual	2.67	30	194.1	76	FALSE	64.2966	50	10	15	7	Unit	Unit	0.477533
AR-AcTyr	AR-AcTyr_224.1_136_DP_60_CE_35_quan	2.1	30	224.1	136	FALSE	97.2512	60	10	35	10	Unit	Unit	1.02533
AR-AcTyr	AR-AcTyr_224.1_182.1_DP_60_CE_15_qual	2.1	30	224.1	182.1	FALSE	97.2512	60	10	15	12	Unit	Unit	1.02533
FAA-C16:1	FAA-C16:1_298.3_62_DP_70_CE_30_quan	7.47	30	298.3	62	FALSE	17.7068	70	10	30	6	Unit	Unit	0.567467
FAA-C16:1	FAA-C16:1_298.3_281.2_DP_70_CE_22_qual	7.47	30	298.3	281.2	FALSE	17.7068	70	10	22	15	Unit	Unit	0.567467
FAA-C16	FAA-C16_300.3_62_DP_65_CE_33_quan	7.9	30	300.3	62	FALSE	11.4604	65	10	33	6	Unit	Unit	0.602333
FAA-C16	FAA-C16_300.3_44_DP_65_CE_62_qual	7.9	30	300.3	44	FALSE	11.4604	65	10	62	4	Unit	Unit	0.602333
FAA-C18:2	FAA-C18:2_324.3_62_DP_70_CE_35_quan	7.63	30	324.3	62	FALSE	14.7889	70	10	35	6	Unit	Unit	0.617067
FAA-C18:2	FAA-C18:2_324.3_44_DP_70_CE_65_qual	7.63	30	324.3	44	FALSE	14.7889	70	10	65	4	Unit	Unit	0.617067
FAA-C18:1	FAA-C18:1_326.3_62_DP_70_CE_38_quan	8	30	326.3	62	FALSE	10.6455	70	10	38	6	Unit	Unit	0.722633
FAA-C18:1	FAA-C18:1_326.3_309.3_DP_70_CE_20_qual	8	30	326.3	309.3	FALSE	10.6455	70	10	20	15	Unit	Unit	0.722633
FAA-C18	FAA-C18_328.3_62_DP_60_CE_33_quan	8.33	30	328.3	62	FALSE	10.6393	60	10	33	6	Unit	Unit	0.545367
FAA-C18	FAA-C18_328.3_44_DP_60_CE_60_qual	8.33	30	328.3	44	FALSE	10.6393	60	10	60	4	Unit	Unit	0.545367
FAA-C20:5	FAA-C20:5_346.3_62_DP_60_CE_30_quan	7.26	30	346.3	62	FALSE	24.2981	60	10	30	6	Unit	Unit	1.02223
FAA-C20:5	FAA-C20:5_346.3_91_DP_60_CE_65_qual	7.26	30	346.3	91	FALSE	24.2981	60	10	65	9	Unit	Unit	1.02223
ST-Cortex	ST-Cortex_347.2_109.1_DP_75_CE_50_quan	4.83	30	347.2	109.1	FALSE	20.5212	75	10	50	10	Unit	Unit	0.866933
ST-Cortex	ST-Cortex_347.2_97_DP_75_CE_40_qual	4.83	30	347.2	97	FALSE	20.5212	75	10	40	9	Unit	Unit	0.866933
FAA-C20:4	FAA-C20:4_348.3_62_DP_60_CE_35_quan	7.6	30	348.3	62	FALSE	15.1698	60	10	35	6	Unit	Unit	0.970967
FAA-C20:4	FAA-C20:4_348.3_91_DP_60_CE_70_qual	7.6	30	348.3	91	FALSE	15.1698	60	10	70	9	Unit	Unit	0.970967
TX-B2	TX-B2_353.2_335.2_DP_60_CE_15_quan	4.95	30	353.2	335.2	FALSE	21.1639	60	10	15	15	Unit	Unit	0.419533
TX-B2	TX-B2_353.2_317.2_DP_60_CE_15_qual	4.95	30	353.2	317.2	FALSE	21.1639	60	10	15	15	Unit	Unit	0.419533
BA-CDCA*	BA-CDCA_357.3_119_DP_60_CE_55_qual	6.54	30	357.3	119	FALSE	40.3066	60	10	55	10	Unit	Unit	0.706331
BA-HDCA*	BA-HDCA_357.3_161.3_DP_60_CE_35_quan	5.95	30	357.3	161.3	FALSE	33.5926	60	10	35	12	Unit	Unit	0.7121
BA-LCA*	BA-LCA_359.3_359.3_DP_70_CE_8_qual	7.3	30	359.3	359.3	FALSE	22.8151	70	10	8	15	Unit	Unit	0.541497
ST-Cort	ST-Cort_361.2_163.1_DP_80_CE_35_quan	4.17	30	361.2	163.1	FALSE	33.0265	80	10	35	12	Unit	Unit	0.386033
ST-Cort	ST-Cort_361.2_343.2_DP_80_CE_27_qual	4.17	30	361.2	343.2	FALSE	33.0265	80	10	27	15	Unit	Unit	0.386033
AR-NAGly	AR-NAGly_362.3_287.2_DP_100_CE_25_quan	7.57	30	362.3	287.2	FALSE	15.6261	100	10	25	15	Unit	Unit	0.4361
AR-NAGly	AR-NAGly_362.3_269.2_DP_100_CE_23_qual	7.57	30	362.3	269.2	FALSE	15.6261	100	10	23	15	Unit	Unit	0.4361
ST-Cortisol	ST-Cortisol_363.2_327.2_DP_80_CE_25_quan	4.25	30	363.2	327.2	FALSE	29.7034	80	10	25	15	Unit	Unit	0.686767
ST-Cortisol	ST-Cortisol_363.2_121.1_DP_80_CE_40_qual	4.25	30	363.2	121.1	FALSE	29.7034	80	10	40	10	Unit	Unit	0.686767
ST-DehydroChol	ST-DehydroChol_367.3_367.3_DP_90_CE_8_quan	8.93	30	367.3	367.3	FALSE	15.2758	90	10	8	15	Unit	Unit	0.0255667
ST-DehydroChol	ST-DehydroChol_367.3_161.1_DP_90_CE_25_qual	8.93	30	367.3	161.1	FALSE	15.2758	90	10	25	12	Unit	Unit	0.0255667
ST-Chol	ST-Chol_369.4_369.4_DP_90_CE_8_quan	9.11	30	369.4	369.4	FALSE	20.552	90	10	8	15	Unit	Unit	0.2707
ST-Chol	ST-Chol_369.4_369.4_DP_90_CE_30_qual	9.11	30	369.4	369.4	FALSE	20.552	90	10	30	15	Unit	Unit	0.2707
PG-D2	PG-D2_370.2_335.2_DP_60_CE_15_quan	5.18	30	370.2	335.2	FALSE	21.6731	60	10	15	15	Unit	Unit	0.6827
PG-D2	PG-D2_370.2_299.2_DP_60_CE_20_qual	5.18	30	370.2	299.2	FALSE	21.6731	60	10	20	15	Unit	Unit	0.6827
FAA-C22:6	FAA-C22:6_372.4_91_DP_70_CE_70_quan	7.52	30	372.4	91	FALSE	16.6015	70	10	70	9	Unit	Unit	0.7677
FAA-C22:6	FAA-C22:6_372.4_62_DP_70_CE_40_qual	7.52	30	372.4	62	FALSE	16.6015	70	10	40	6	Unit	Unit	0.7677
BA-UDCA*	BA-UDCA_375.3_357.3_DP_70_CE_20_qual	5.85	30	375.3	357.3	FALSE	32.2744	70	10	20	15	Unit	Unit	0.012361
FAA-C22:4	FAA-C22:4_376.3_62_DP_70_CE_40_quan	7.96	30	376.3	62	FALSE	10.8632	70	10	40	6	Unit	Unit	0.704933
FAA-C22:4	FAA-C22:4_376.3_91_DP_70_CE_70_qual	7.96	30	376.3	91	FALSE	10.8632	70	10	70	9	Unit	Unit	0.704933
ST-DehydroErgo	ST-DehydroErgo_377.3_377.3_DP_80_CE_8_quan	8.86	30	377.3	377.3	FALSE	13.9134	80	10	8	15	Unit	Unit	0.1883
ST-DehydroErgo	ST-DehydroErgo_377.3_157_DP_80_CE_45_qual	8.86	30	377.3	157	FALSE	13.9134	80	10	45	12	Unit	Unit	0.1883
PG-E2-EtA	PG-E2-EtA_378.3_360.3_DP_80_CE_15_quan	4.57	30	378.3	360.3	FALSE	20.4779	80	10	15	15	Unit	Unit	0.328567
PG-E2-EtA	PG-E2-EtA_378.3_342.3_DP_80_CE_20_qual	4.57	30	378.3	342.3	FALSE	20.4779	80	10	20	15	Unit	Unit	0.328567
MG-C20:4	MG-C20:4_379.3_287.2_DP_80_CE_20_quan	7.7	30	379.3	287.2	FALSE	13.838	80	10	20	15	Unit	Unit	0.4232
MG-C20:4	MG-C20:4_379.3_269.1_DP_80_CE_25_qual	7.7	30	379.3	269.1	FALSE	13.838	80	10	25	15	Unit	Unit	0.4232
PG-F2a-EtA	PG-F2a-EtA_380.3_344.3_DP_60_CE_17_quan	4.63	30	380.3	344.3	FALSE	19.5513	60	10	17	15	Unit	Unit	0.3304
PG-F2a-EtA	PG-F2a-EtA_380.3_283.3_DP_60_CE_20_qual	4.63	30	380.3	283.3	FALSE	19.5513	60	10	20	15	Unit	Unit	0.3304
ST-MeChol	ST-MeChol_383.4_383.4_DP_90_CE_8_quan	9.16	30	383.4	383.4	FALSE	22.1537	90	10	8	15	Unit	Unit	0.364387
ST-MeChol	ST-MeChol_383.4_383.4_DP_90_CE_30_qual	9.16	30	383.4	383.4	FALSE	22.1537	90	10	30	15	Unit	Unit	0.364387
ST-DiOHChonol	ST-DiOHChonol_385.3_385.3_DP_90_CE_8_quan	8.32	30	385.3	385.3	FALSE	10.6014	90	10	8	15	Unit	Unit	0.310167
ST-DiOHChonol	ST-DiOHChonol_385.3_367.3_DP_90_CE_20_qual	8.32	30	385.3	367.3	FALSE	10.6014	90	10	20	15	Unit	Unit	0.310167
ST-EpoxyChol	ST-EpoxyChol_385.4_385.4_DP_90_CE_8_quan	8.79	30	385.4	385.4	FALSE	13.334	90	10	8	15	Unit	Unit	0.388
ST-EpoxyChol	ST-EpoxyChol_385.4_367.3_DP_90_CE_20_qual	8.79	30	385.4	367.3	FALSE	13.334	90	10	20	15	Unit	Unit	0.388
ST-27OHChol	ST-27OHChol_385.4_385.4_DP_80_CE_8_quan	8.03	30	385.4	385.4	FALSE	10.5742	80	10	8	15	Unit	Unit	0.0713
ST-27OHChol	ST-27OHChol_385.4_161.1_DP_80_CE_30_qual	8.03	30	385.4	161.1	FALSE	10.5742	80	10	30	15	Unit	Unit	0.0713
ST-4OHChol	ST-4OHChol_385.4_385.4_DP_90_CE_8_quan	8.88	30	385.4	385.4	FALSE	14.1747	90	10	8	15	Unit	Unit	0.0848333
ST-4OHChol	ST-4OHChol_385.4_367.3_DP_90_CE_20_qual	8.88	30	385.4	367.3	FALSE	14.1747	90	10	20	15	Unit	Unit	0.0848333
ST-VitD3	ST-VitD3_385.4_385.4_DP_90_CE_8_quan	8.93	30	385.4	385.4	FALSE	15.2758	90	10	8	15	Unit	Unit	0.245733
ST-VitD3	ST-VitD3_385.4_367.3_DP_90_CE_20_qual	8.93	30	385.4	367.3	FALSE	15.2758	90	10	20	15	Unit	Unit	0.245733
ST-OHVitD2	ST-OHVitD2_395.3_395.3_DP_80_CE_8_quan	8.52	30	395.3	395.3	FALSE	11.4905	80	10	8	15	Unit	Unit	0.1077
ST-OHVitD2	ST-OHVitD2_395.3_377.3_DP_80_CE_20_qual	8.52	30	395.3	377.3	FALSE	11.4905	80	10	20	15	Unit	Unit	0.1077
ST-Stigma	ST-Stigma_395.4_395.4_DP_90_CE_8_quan	9.17	30	395.4	395.4	FALSE	22.7561	90	10	8	15	Unit	Unit	0.0161
ST-Stigma	ST-Stigma_395.4_69_DP_90_CE_45_qual	9.17	30	395.4	69	FALSE	22.7561	90	10	45	6	Unit	Unit	0.0161
ST-VitD2	ST-VitD2_397.3_397.3_DP_80_CE_8_quan	8.91	30	397.3	397.3	FALSE	14.6447	80	10	8	15	Unit	Unit	0.133567
ST-VitD2	ST-VitD2_397.3_379.3_DP_80_CE_20_qual	8.91	30	397.3	379.3	FALSE	14.6447	80	10	20	15	Unit	Unit	0.133567
ST-ketoChol	ST-ketoChol_401.3_401.3_DP_90_CE_8_quan	8.52	30	401.3	401.3	FALSE	11.4905	90	10	8	15	Unit	Unit	0.0618
ST-ketoChol	ST-ketoChol_401.3_95_DP_90_CE_55_qual	8.52	30	401.3	95	FALSE	11.4905	90	10	55	9	Unit	Unit	0.0618
LPC-C14:0	LPC-C14:0_468.3_184.1_DP_100_CE_35_quan	6.74	30	468.3	184.1	FALSE	38.3462	100	10	35	12	Unit	Unit	0.446967
LPC-C14:0	LPC-C14:0_468.3_104_DP_100_CE_32_qual	6.74	30	468.3	104	FALSE	38.3462	100	10	32	10	Unit	Unit	0.446967
LPC-C16:0	LPC-C16:0_496.3_184.1_DP_100_CE_35_quan	7.38	30	496.3	184.1	FALSE	20.053	100	10	35	12	Unit	Unit	0.4041
LPC-C16:0	LPC-C16:0_496.3_104_DP_100_CE_35_qual	7.38	30	496.3	104	FALSE	20.053	100	10	35	10	Unit	Unit	0.4041
LPC-C17:0	LPC-C17:0_510.4_184_DP_120_CE_40_quan	7.68	30	510.4	184	FALSE	14.1727	120	10	40	12	Unit	Unit	0.389967
LPC-C17:0	LPC-C17:0_510.4_104_DP_120_CE_40_qual	7.68	30	510.4	104	FALSE	14.1727	120	10	40	10	Unit	Unit	0.389967
Cer(d18:1/16:0)	Cer(d18:1/16:0)_520.5_264.2_DP_206_CE_33_quan	9.21	30	520.5	264.2	FALSE	24.987	206	10	33	15	Unit	Unit	0.168667
Cer(d18:1/16:0)	Cer(d18:1/16:0)_520.5_282.3_DP_206_CE_40_qual	9.21	30	520.5	282.3	FALSE	24.987	206	10	40	15	Unit	Unit	0.168667
LPC-C18:1	LPC-C18:1_522.4_184.1_DP_80_CE_40_quan	7.5	30	522.4	184.1	FALSE	16.8783	80	10	40	12	Unit	Unit	0.367233
LPC-C18:1	LPC-C18:1_522.4_104_DP_80_CE_38_qual	7.5	30	522.4	104	FALSE	16.8783	80	10	38	10	Unit	Unit	0.367233
LPC-C18:0	LPC-C18:0_524.4_184.1_DP_80_CE_38_quan	7.96	30	524.4	184.1	FALSE	10.8632	80	10	38	12	Unit	Unit	0.374867
LPC-C18:0	LPC-C18:0_524.4_104_DP_80_CE_35_qual	7.96	30	524.4	104	FALSE	10.8632	80	10	35	10	Unit	Unit	0.374867
Cer(d18:1/18:0)	Cer(d18:1/18:0)_548.6_264.2_DP_211_CE_35_quan	9.39	30	548.6	264.2	FALSE	34.631	211	10	35	15	Unit	Unit	0.174267
Cer(d18:1/18:0)	Cer(d18:1/18:0)_548.6_282.2_DP_211_CE_35_qual	9.39	30	548.6	282.2	FALSE	34.631	211	10	35	15	Unit	Unit	0.174267
DHCer(d18:0/18:0)	DHCer(d18:0/18:0)_568.6_550.6_DP_121_CE_30_quan	9.49	30	568.6	550.6	FALSE	39.5144	121	10	30	20	Unit	Unit	0.429033
DHCer(d18:0/18:0)	DHCer(d18:0/18:0)_568.6_284.3_DP_121_CE_45_qual	9.49	30	568.6	284.3	FALSE	39.5144	121	10	45	15	Unit	Unit	0.429033
CE-C14	CE-C14_614.6_369.3_DP_200_CE_23_quan	12.17	30	614.6	369.3	FALSE	70.8643	200	10	23	15	Unit	Unit	no qual
CE-C16:1	CE-C16:1_640.6_369.3_DP_200_CE_27_quan	12.08	30	640.6	369.3	FALSE	61.4537	200	10	27	15	Unit	Unit	no qual
DHCer(d18:0/24:0)	DHCer(d18:0/24:0)_652.7_634.6_DP_60_CE_30_quan	10.39	30	652.7	634.6	FALSE	57.5655	60	10	30	20	Unit	Unit	0.2818
DHCer(d18:0/24:0)	DHCer(d18:0/24:0)_652.7_284.3_DP_60_CE_49_qual	10.39	30	652.7	284.3	FALSE	57.5655	60	10	49	15	Unit	Unit	0.2818
CE-C18:2	CE-C18:2_666.6_369.2_DP_220_CE_25_quan	12.11	30	666.6	369.2	FALSE	63.8117	220	10	25	15	Unit	Unit	0.0419667
CE-C18:2	CE-C18:2_666.6_161.1_DP_220_CE_40_qual	12.11	30	666.6	161.1	FALSE	63.8117	220	10	40	12	Unit	Unit	0.0419667
CE-C20:5	CE-C20:5_688.6_147.2_DP_100_CE_60_quan	11	30	688.6	147.2	FALSE	46.4648	100	10	60	10	Unit	Unit	1.00247
CE-C20:5	CE-C20:5_688.6_161.2_DP_100_CE_60_qual	11	30	688.6	161.2	FALSE	46.4648	100	10	60	12	Unit	Unit	1.00247
SM-C16	SM-C16_703.6_184.1_DP_100_CE_40_quan	11	60	703.6	184.1	FALSE	46.5523	100	10	40	12	Unit	Unit	0.160167
SM-C16	SM-C16_703.6_86_DP_100_CE_80_qual	11	60	703.6	86	FALSE	46.5523	100	10	80	8	Unit	Unit	0.160167
PC-aaC30:0	PC-aaC30:0_706.5_184.1_DP_130_CE_45_quan	9.81	30	706.5	184.1	FALSE	51.1495	130	10	45	12	Unit	Unit	0.199167
PC-aaC30:0	PC-aaC30:0_706.5_125.1_DP_130_CE_90_qual	9.81	30	706.5	125.1	FALSE	51.1495	130	10	90	10	Unit	Unit	0.199167
CE-C22:5	CE-C22:5_716.6_369.3_DP_220_CE_30_quan	11.49	30	716.6	369.3	FALSE	36.2713	220	10	30	15	Unit	Unit	0.0833333
CE-C22:5	CE-C22:5_716.6_147.1_DP_220_CE_50_qual	11.49	30	716.6	147.1	FALSE	36.2713	220	10	50	10	Unit	Unit	0.0833333
PC-aeC32:1	PC-aeC32:1_718.6_184_DP_140_CE_40_quan	12	60	718.6	184	FALSE	69.981	140	10	40	12	Unit	Unit	0.2277
PC-aeC32:1	PC-aeC32:1_718.6_86.1_DP_140_CE_85_qual	12	60	718.6	86.1	FALSE	69.981	140	10	85	8	Unit	Unit	0.2277
SM C18:1	SM C18:1_729.6_184_DP_117_CE_38_quan	10	30	729.6	184	FALSE	57.8869	117	10	38	12	Unit	Unit	0.1978
SM C18:1	SM C18:1_729.6_86_DP_117_CE_113_qual	10	30	729.6	86	FALSE	57.8869	117	10	113	8	Unit	Unit	0.1978
PC-aaC32:0	PC-aaC32:0_730.5_184_DP_140_CE_40_quan	9.55	30	730.5	184	FALSE	41.2859	140	10	40	12	Unit	Unit	0.1877
PC-aaC32:0	PC-aaC32:0_730.5_86.1_DP_140_CE_80_qual	9.55	30	730.5	86.1	FALSE	41.2859	140	10	80	8	Unit	Unit	0.1877
PC ae C34:1	PC ae C34:1_746.6_184_DP_121_CE_39_quan	12.65	60	746.6	184	FALSE	100.911	121	10	39	12	Unit	Unit	0.256667
PC ae C34:1	PC ae C34:1_746.6_125.1_DP_121_CE_119_qual	12.65	60	746.6	125.1	FALSE	100.911	121	10	119	10	Unit	Unit	0.256667
PC-aaC36:4	PC-aaC36:4_768.6_184.1_DP_130_CE_45_quan	11	60	768.6	184.1	FALSE	46.5523	130	10	45	12	Unit	Unit	0.215867
PC-aaC36:4	PC-aaC36:4_768.6_86.1_DP_130_CE_90_qual	11	60	768.6	86.1	FALSE	46.5523	130	10	90	8	Unit	Unit	0.215867
PC-aaC36:2	PC-aaC36:2_786.6_184.1_DP_140_CE_45_quan	11.5	60	786.6	184.1	FALSE	51.7794	140	10	45	12	Unit	Unit	0.206333
PC-aaC36:2	PC-aaC36:2_786.6_86.1_DP_140_CE_90_qual	11.5	60	786.6	86.1	FALSE	51.7794	140	10	90	8	Unit	Unit	0.206333
PC-aaC36:1	PC-aaC36:1_788.6_184.1_DP_140_CE_45_quan	10.75	60	788.6	184.1	FALSE	50.2464	140	10	45	12	Unit	Unit	0.1996
PC-aaC36:1	PC-aaC36:1_788.6_86.1_DP_140_CE_90_qual	10.75	60	788.6	86.1	FALSE	50.2464	140	10	90	8	Unit	Unit	0.1996
PC-aaC36:0	PC-aaC36:0_790.6_184.1_DP_90_CE_45_quan	11.47	30	790.6	184.1	FALSE	36.6074	90	10	45	12	Unit	Unit	0.1957
PC-aaC36:0	PC-aaC36:0_790.6_86.1_DP_90_CE_90_qual	11.47	30	790.6	86.1	FALSE	36.6074	90	10	90	8	Unit	Unit	0.1957
PC-aaC38:4	PC-aaC38:4_810.6_184.1_DP_130_CE_45_quan	11	60	810.6	184.1	FALSE	46.5523	130	10	45	12	Unit	Unit	0.202367
PC-aaC38:4	PC-aaC38:4_810.6_86.1_DP_130_CE_90_qual	11	60	810.6	86.1	FALSE	46.5523	130	10	90	8	Unit	Unit	0.202367
TG-C50:1	TG-C50:1_850.8_577.4_DP_100_CE_45_quan	13.33	30	850.8	577.4	FALSE	154.429	100	10	45	20	Unit	Unit	0.6096
TG-C50:1	TG-C50:1_850.8_551.4_DP_100_CE_35_qual	13.33	30	850.8	551.4	FALSE	154.429	100	10	35	20	Unit	Unit	0.6096
Hex2Cer(d18:1/16:0)	Hex2Cer(d18:1/16:0)_862.6_264.2_DP_131_CE_51_quan	8.9	30	862.6	264.2	FALSE	14.5788	131	10	51	15	Unit	Unit	0.588633
Hex2Cer(d18:1/16:0)	Hex2Cer(d18:1/16:0)_862.6_844.6_DP_131_CE_30_qual	8.9	30	862.6	844.6	FALSE	14.5788	131	10	30	20	Unit	Unit	0.588633
TG-C52:4	TG-C52:4_872.8_575.5_DP_120_CE_40_quan	11.48	30	872.8	575.5	FALSE	36.3505	120	10	40	20	Unit	Unit	0.5681
TG-C52:4	TG-C52:4_872.8_599.5_DP_120_CE_42_qual	11.48	30	872.8	599.5	FALSE	36.3505	120	10	42	20	Unit	Unit	0.5681
TG-C52:2	TG-C52:2_876.8_577.5_DP_100_CE_40_quan	13.27	30	876.8	577.5	FALSE	135.674	100	10	40	20	Unit	Unit	0.6334
TG-C52:2	TG-C52:2_876.8_603.6_DP_100_CE_40_qual	13.27	30	876.8	603.6	FALSE	135.674	100	10	40	20	Unit	Unit	0.6334

## Sheet: RP_neg_sSRM+FPS
Group ID	Compound ID	Retention Time (min)	Retention Time Tolerance (+/- s)	Q1 mass (Da)	Q3 mass (Da)	Edit Dwell Time	Dwell Time (ms)	DP (V)	EP (V)	CE (V)	CXP (V)	Q1 Resolution	Q3 Resolution	Ion Ratio (qual/quan)
CA-BenA	CA-BenA_121_121_DP_-40_CE_-8_quan	3.78	30	121	121	FALSE	59.5182	-40	-10	-8	-10	Unit	Unit	0.562867
CA-BenA	CA-BenA_121_77_DP_-40_CE_-20_qual	3.78	30	121	77	FALSE	59.5182	-40	-10	-20	-7	Unit	Unit	0.562867
CA-KetoLeu	CA-KetoLeu_129_129_DP_-50_CE_-8_quan	2.39	30	129	129	FALSE	57.8702	-50	-10	-8	-10	Unit	Unit	0.00423333
CA-KetoLeu	CA-KetoLeu_129_85_DP_-50_CE_-15_qual	2.39	30	129	85	FALSE	57.8702	-50	-10	-15	-8	Unit	Unit	0.00423333
CA-OHBenA	CA-OHBenA_137_93_DP_-50_CE_-25_quan	2.48	30	137	93	FALSE	55.4949	-50	-10	-25	-9	Unit	Unit	0.0769333
CA-OHBenA	CA-OHBenA_137_65_DP_-50_CE_-40_qual	2.48	30	137	65	FALSE	55.4949	-50	-10	-40	-6	Unit	Unit	0.0769333
CA-PhPA	CA-PhPA_149_149_DP_-50_CE_-8_quan	4.32	30	149	149	FALSE	27.2795	-50	-10	-8	-10	Unit	Unit	0.0970667
CA-PhPA	CA-PhPA_149_105_DP_-50_CE_-15_qual	4.32	30	149	105	FALSE	27.2795	-50	-10	-15	-10	Unit	Unit	0.0970667
CA-3OHPhAA	CA-3OHPhAA_151_107_DP_-55_CE_-15_quan	2.58	30	151	107	FALSE	60.1087	-55	-10	-15	-10	Unit	Unit	no qual
CA-OHPhPA	CA-OHPhPA_165_121_DP_-70_CE_-20_quan	3.15	30	165	121	FALSE	86.2323	-70	-10	-20	-10	Unit	Unit	0.339133
CA-OHPhPA	CA-OHPhPA_165_106_DP_-70_CE_-35_qual	3.15	30	165	106	FALSE	86.2323	-70	-10	-35	-10	Unit	Unit	0.339133
FA-C10	FA-C10_171.1_171.1_DP_-60_CE_-8_quan	6.69	30	171.1	171.1	FALSE	38.689	-60	-10	-8	-12	Unit	Unit	0.0259333
FA-C10	FA-C10_171.1_171.1_DP_-60_CE_-30_qual	6.69	30	171.1	171.1	FALSE	38.689	-60	-10	-30	-12	Unit	Unit	0.0259333
FA-C11	FA-C11_185.2_185.2_DP_-80_CE_-8_quan	7.06	30	185.2	185.2	FALSE	32.3434	-80	-10	-8	-12	Unit	Unit	0.0358333
FA-C11	FA-C11_185.2_185.2_DP_-80_CE_-30_qual	7.06	30	185.2	185.2	FALSE	32.3434	-80	-10	-30	-12	Unit	Unit	0.0358333
FA-C10(OH)	FA-C10(OH)_187.1_187.1_DP_-65_CE_-8_quan	4.51	30	187.1	187.1	FALSE	21.6638	-65	-10	-8	-12	Unit	Unit	0.0868667
FA-C10(OH)	FA-C10(OH)_187.1_141.1_DP_-65_CE_-25_qual	4.51	30	187.1	141.1	FALSE	21.6638	-65	-10	-25	-10	Unit	Unit	0.0868667
CA-FerA	CA-FerA_193_134_DP_-50_CE_-25_quan	3.24	30	193	134	FALSE	86.6831	-50	-10	-25	-10	Unit	Unit	0.5746
CA-FerA	CA-FerA_193_178_DP_-50_CE_-20_qual	3.24	30	193	178	FALSE	86.6831	-50	-10	-20	-12	Unit	Unit	0.5746
FA-C12	FA-C12_199.2_199.2_DP_-80_CE_-8_quan	7.4	30	199.2	199.2	FALSE	19.4955	-80	-10	-8	-12	Unit	Unit	0.0584667
FA-C12	FA-C12_199.2_199.2_DP_-80_CE_-30_qual	7.4	30	199.2	199.2	FALSE	19.4955	-80	-10	-30	-12	Unit	Unit	0.0584667
AR-IndSulf	AR-IndSulf_212_80_DP_-60_CE_-35_quan	2.07	30	212	80	FALSE	111.092	-60	-10	-35	-8	Unit	Unit	0.5091
AR-IndSulf	AR-IndSulf_212_132_DP_-60_CE_-25_qual	2.07	30	212	132	FALSE	111.092	-60	-10	-25	-10	Unit	Unit	0.5091
FA-C13	FA-C13_213.2_213.2_DP_-70_CE_-8_quan	7.71	30	213.2	213.2	FALSE	13.6476	-70	-10	-8	-15	Unit	Unit	0.134591
FA-C13	FA-C13_213.2_213.2_DP_-70_CE_-30_qual	7.71	30	213.2	213.2	FALSE	13.6476	-70	-10	-30	-15	Unit	Unit	0.134591
FA-C14	FA-C14_227.2_227.2_DP_-95_CE_-8_quan	7.98	30	227.2	227.2	FALSE	10.7773	-95	-10	-8	-15	Unit	Unit	0.25765
FA-C14	FA-C14_227.2_227.2_DP_-95_CE_-30_qual	7.98	30	227.2	227.2	FALSE	10.7773	-95	-10	-30	-15	Unit	Unit	0.25765
FA-C12(DC)	FA-C12(DC)_229.1_211.1_DP_-60_CE_-25_quan	5.24	30	229.1	211.1	FALSE	22.3928	-60	-10	-25	-15	Unit	Unit	0.3921
FA-C12(DC)	FA-C12(DC)_229.1_167_DP_-60_CE_-28_qual	5.24	30	229.1	167	FALSE	22.3928	-60	-10	-28	-12	Unit	Unit	0.3921
FA-C15:1	FA-C15:1_239.2_239.2_DP_-80_CE_-8_quan	7.86	30	239.2	239.2	FALSE	11.9056	-80	-10	-8	-15	Unit	Unit	0.283
FA-C15:1	FA-C15:1_239.2_239.2_DP_-80_CE_-30_qual	7.86	30	239.2	239.2	FALSE	11.9056	-80	-10	-30	-15	Unit	Unit	0.283
FA-C15	FA-C15_241.2_241.2_DP_-60_CE_-20_quan	8.22	30	241.2	241.2	FALSE	10.458	-60	-10	-20	-15	Unit	Unit	0.547875
FA-C15	FA-C15_241.2_241.2_DP_-60_CE_-8_qual	8.22	30	241.2	241.2	FALSE	10.458	-60	-10	-8	-15	Unit	Unit	0.547875
FA-C16:1	FA-C16:1_253.2_253.2_DP_-90_CE_-8_quan	8.07	30	253.2	253.2	FALSE	10.5209	-90	-10	-8	-15	Unit	Unit	0.3737
FA-C16:1	FA-C16:1_253.2_253.2_DP_-90_CE_-30_qual	8.07	30	253.2	253.2	FALSE	10.5209	-90	-10	-30	-15	Unit	Unit	0.3737
FA-C16	FA-C16_255.2_255.2_DP_-100_CE_-8_quan	8.4	30	255.2	255.2	FALSE	10.9173	-100	-10	-8	-15	Unit	Unit	0.74225
FA-C16	FA-C16_255.2_255.2_DP_-100_CE_-30_qual	8.4	30	255.2	255.2	FALSE	10.9173	-100	-10	-30	-15	Unit	Unit	0.74225
FA-C14(DC)	FA-C14(DC)_257.2_239_DP_-60_CE_-28_quan	5.99	30	257.2	239	FALSE	34.5088	-60	-10	-28	-15	Unit	Unit	0.6597
FA-C14(DC)	FA-C14(DC)_257.2_195_DP_-60_CE_-30_qual	5.99	30	257.2	195	FALSE	34.5088	-60	-10	-30	-12	Unit	Unit	0.6597
CA-AbsA	CA-AbsA_263.1_153.1_DP_-80_CE_-18_quan	4.06	30	263.1	153.1	FALSE	38.6191	-80	-10	-18	-12	Unit	Unit	0.4474
CA-AbsA	CA-AbsA_263.1_219.1_DP_-80_CE_-20_qual	4.06	30	263.1	219.1	FALSE	38.6191	-80	-10	-20	-15	Unit	Unit	0.4474
FA-C17:1	FA-C17:1_267.2_267.2_DP_-90_CE_-8_quan	8.27	30	267.2	267.2	FALSE	10.4769	-90	-10	-8	-15	Unit	Unit	0.5426
FA-C17:1	FA-C17:1_267.2_267.2_DP_-90_CE_-30_qual	8.27	30	267.2	267.2	FALSE	10.4769	-90	-10	-30	-15	Unit	Unit	0.5426
FA-C18:3(-3)_FA-C18:3(-6)	FA-C18:3(-3)(-6)_277.2_277.2_DP_-100_CE_-8_quan	7.88	30	277.2	277.2	FALSE	11.6246	-100	-10	-8	-15	Unit	Unit	0.300833
FA-C18:3(-3)_FA-C18:3(-6)	FA-C18:3(-3)(-6)_277.2_277.2_DP_-100_CE_-30_qual	7.88	30	277.2	277.2	FALSE	11.6246	-100	-10	-30	-15	Unit	Unit	0.300833
FA-C18:2	FA-C18:2_279.2_279.2_DP_-100_CE_-8_quan	8.18	30	279.2	279.2	FALSE	10.4735	-100	-10	-8	-15	Unit	Unit	0.588567
FA-C18:2	FA-C18:2_279.2_279.2_DP_-100_CE_-30_qual	8.18	30	279.2	279.2	FALSE	10.4735	-100	-10	-30	-15	Unit	Unit	0.588567
FA-C18:1-C18:1t	FA-C18:1_281.3_281.3_DP_-110_CE_-8_quan	8.44	30	281.3	281.3	FALSE	11.0477	-110	-10	-8	-15	Unit	Unit	0.859833
FA-C18:1-C18:1t	FA-C18:1_281.3_281.3_DP_-110_CE_-30_qual	8.44	30	281.3	281.3	FALSE	11.0477	-110	-10	-30	-15	Unit	Unit	0.859833
FA-C18	FA-C18_283.3_283.3_DP_-110_CE_-30_quan	8.67	30	283.3	283.3	FALSE	12.3705	-110	-10	-30	-15	Unit	Unit	0.899633
FA-C18	FA-C18_283.3_283.3_DP_-110_CE_-8_qual	8.67	30	283.3	283.3	FALSE	12.3705	-110	-10	-8	-15	Unit	Unit	0.899633
FA-C20:5	FA-C20:5_301.2_301.2_DP_-70_CE_-8_quan	7.81	30	301.2	301.2	FALSE	12.4254	-70	-10	-8	-15	Unit	Unit	0.281133
FA-C20:5	FA-C20:5_301.2_257.2_DP_-70_CE_-20_qual	7.81	30	301.2	257.2	FALSE	12.4254	-70	-10	-20	-15	Unit	Unit	0.281133
FA-C20:4	FA-C20:4_303.2_303.2_DP_-90_CE_-8_quan	8.1	30	303.2	303.2	FALSE	10.4939	-90	-10	-8	-15	Unit	Unit	0.155833
FA-C20:4	FA-C20:4_303.2_303.2_DP_-90_CE_-30_qual	8.1	30	303.2	303.2	FALSE	10.4939	-90	-10	-30	-15	Unit	Unit	0.155833
FA-C20:3	FA-C20:3_305.3_305.3_DP_-100_CE_-8_quan	8.27	30	305.3	305.3	FALSE	10.4769	-100	-10	-8	-15	Unit	Unit	0.7853
FA-C20:3	FA-C20:3_305.3_305.3_DP_-100_CE_-30_qual	8.27	30	305.3	305.3	FALSE	10.4769	-100	-10	-30	-15	Unit	Unit	0.7853
FA-C20:2	FA-C20:2_307.3_307.3_DP_-100_CE_-8_quan	8.48	30	307.3	307.3	FALSE	11.2659	-100	-10	-8	-15	Unit	Unit	1.09693
FA-C20:2	FA-C20:2_307.3_307.3_DP_-100_CE_-30_qual	8.48	30	307.3	307.3	FALSE	11.2659	-100	-10	-30	-15	Unit	Unit	1.09693
FA-C20:1	FA-C20:1_309.3_309.3_DP_-110_CE_-30_quan	8.68	30	309.3	309.3	FALSE	12.4344	-110	-10	-30	-15	Unit	Unit	0.7876
FA-C20:1	FA-C20:1_309.3_309.3_DP_-110_CE_-8_qual	8.68	30	309.3	309.3	FALSE	12.4344	-110	-10	-8	-15	Unit	Unit	0.7876
FA-C22:6	FA-C22:6_327.2_327.2_DP_-90_CE_-8_quan	8	30	327.2	327.2	FALSE	10.6455	-90	-10	-8	-15	Unit	Unit	0.535533
FA-C22:6	FA-C22:6_327.2_283.2_DP_-90_CE_-18_qual	8	30	327.2	283.2	FALSE	10.6455	-90	-10	-18	-15	Unit	Unit	0.535533
FA-C22:2	FA-C22:2_335.3_335.3_DP_-120_CE_-30_quan	8.71	30	335.3	335.3	FALSE	12.6765	-120	-10	-30	-15	Unit	Unit	0.712067
FA-C22:2	FA-C22:2_335.3_335.3_DP_-120_CE_-8_qual	8.71	30	335.3	335.3	FALSE	12.6765	-120	-10	-8	-15	Unit	Unit	0.712067
FA-C22:1	FA-C22:1_337.3_337.3_DP_-110_CE_-30_quan	8.86	30	337.3	337.3	FALSE	13.9134	-110	-10	-30	-15	Unit	Unit	0.543467
FA-C22:1	FA-C22:1_337.3_337.3_DP_-110_CE_-8_qual	8.86	30	337.3	337.3	FALSE	13.9134	-110	-10	-8	-15	Unit	Unit	0.543467
CA-CUDA	CA-CUDA_339.3_214.1_DP_-60_CE_-30_quan	6.32	30	339.3	214.1	FALSE	42.2037	-60	-10	-30	-15	Unit	Unit	0.503667
CA-CUDA	CA-CUDA_339.3_240_DP_-60_CE_-25_qual	6.32	30	339.3	240	FALSE	42.2037	-60	-10	-25	-15	Unit	Unit	0.503667
PG-E2	PG-E2_351.2_271.2_DP_-70_CE_-25_quan	5.14	30	351.2	271.2	FALSE	21.4921	-70	-10	-25	-15	Unit	Unit	0.729933
PG-E2	PG-E2_351.2_315.2_DP_-70_CE_-20_qual	5.14	30	351.2	315.2	FALSE	21.4921	-70	-10	-20	-15	Unit	Unit	0.729933
PG-F2a	PG-F2a_353.2_309.2_DP_-90_CE_-30_quan	5.15	30	353.2	309.2	FALSE	21.4921	-90	-10	-30	-15	Unit	Unit	0.7663
PG-F2a	PG-F2a_353.2_193.1_DP_-90_CE_-35_qual	5.15	30	353.2	193.1	FALSE	21.4921	-90	-10	-35	-12	Unit	Unit	0.7663
FA-C20	FA-C20_357.3_311.3_DP_-40_CE_-20_quan	8.86	30	357.3	311.3	FALSE	13.9134	-40	-10	-20	-15	Unit	Unit	0.300333
FA-C20	FA-C20_357.3_357.3_DP_-40_CE_-8_qual	8.86	30	357.3	357.3	FALSE	13.9134	-40	-10	-8	-15	Unit	Unit	0.300333
FA-C24:1	FA-C24:1_365.3_365.3_DP_-120_CE_-30_quan	9.02	30	365.3	365.3	FALSE	17.7216	-120	-10	-30	-15	Unit	Unit	0.7597
FA-C24:1	FA-C24:1_365.3_365.3_DP_-120_CE_-8_qual	9.02	30	365.3	365.3	FALSE	17.7216	-120	-10	-8	-15	Unit	Unit	0.7597
ST-DHEAS	ST-DHEAS_367.2_97_DP_-120_CE_-60_quan	4.54	30	367.2	97	FALSE	20.9634	-120	-10	-60	-9	Unit	Unit	0.787467
ST-DHEAS	ST-DHEAS_367.2_367.2_DP_-120_CE_-8_qual	4.54	30	367.2	367.2	FALSE	20.9634	-120	-10	-8	-15	Unit	Unit	0.787467
BA-LCA*	BA-LCA_375.3_375.3_DP_-140_CE_-40_quan	7.3	30	375.3	375.3	FALSE	22.8151	-140	-10	-40	-15	Unit	Unit	0.541497
BA-CDCA*	BA-CDCA_391.3_391.3_DP_-150_CE_-8_quan	6.54	30	391.3	391.3	FALSE	40.3066	-150	-10	-8	-15	Unit	Unit	0.706331
BA-DCA	BA-DCA_391.3_391.3_DP_-150_CE_-8_quan	6.65	30	391.3	391.3	FALSE	38.8192	-150	-10	-8	-15	Unit	Unit	0.261
BA-DCA	BA-DCA_391.3_345.3_DP_-150_CE_-50_qual	6.65	30	391.3	345.3	FALSE	38.8192	-150	-10	-50	-15	Unit	Unit	0.261
BA-HDCA*	BA-HDCA_391.3_391.3_DP_-160_CE_-8_qual	5.95	30	391.3	391.3	FALSE	33.5926	-160	-10	-8	-15	Unit	Unit	0.7121
BA-UDCA*	BA-UDCA_391.3_391.3_DP_-150_CE_-8_quan	5.85	30	391.3	391.3	FALSE	32.2744	-150	-10	-8	-15	Unit	Unit	0.012361
ST-DihydroCort	ST-DihydroCort_407.2_331.2_DP_-60_CE_-25_quan	4.66	30	407.2	331.2	FALSE	19.3437	-60	-10	-25	-15	Unit	Unit	0.2473
ST-DihydroCort	ST-DihydroCort_407.2_303.2_DP_-60_CE_-30_qual	4.66	30	407.2	303.2	FALSE	19.3437	-60	-10	-30	-15	Unit	Unit	0.2473
BA-CA	BA-CA_407.3_407.3_DP_-180_CE_-8_quan	5.86	30	407.3	407.3	FALSE	32.2371	-180	-10	-8	-15	Unit	Unit	0.175233
BA-CA	BA-CA_407.3_343.3_DP_-180_CE_-50_qual	5.86	30	407.3	343.3	FALSE	32.2371	-180	-10	-50	-15	Unit	Unit	0.175233
BA-GLCA	BA-GLCA_432.3_432.3_DP_-150_CE_-8_quan	6.62	30	432.3	432.3	FALSE	39.3289	-150	-10	-8	-15	Unit	Unit	0.496633
BA-GLCA	BA-GLCA_432.3_74_DP_-150_CE_-65_qual	6.62	30	432.3	74	FALSE	39.3289	-150	-10	-65	-7	Unit	Unit	0.496633
BA-GUDCA	BA-GUDCA_448.3_448.3_DP_-150_CE_-8_quan	5.19	30	448.3	448.3	FALSE	21.7195	-150	-10	-8	-15	Unit	Unit	0.4849
BA-GUDCA	BA-GUDCA_448.3_74_DP_-150_CE_-65_qual	5.19	30	448.3	74	FALSE	21.7195	-150	-10	-65	-7	Unit	Unit	0.4849
BA-GDCA	BA-GDCA_448.3_448.3_DP_-150_CE_-8_quan	6.04	30	448.3	448.3	FALSE	36.0148	-150	-10	-8	-15	Unit	Unit	0.406567
BA-GDCA	BA-GDCA_448.3_74_DP_-150_CE_-65_qual	6.04	30	448.3	74	FALSE	36.0148	-150	-10	-65	-7	Unit	Unit	0.406567
BA-GHDCA	BA-GHDCA_448.3_448.3_DP_-150_CE_-8_quan	5.25	30	448.3	448.3	FALSE	22.5801	-150	-10	-8	-15	Unit	Unit	0.520733
BA-GHDCA	BA-GHDCA_448.3_74_DP_-150_CE_-65_qual	5.25	30	448.3	74	FALSE	22.5801	-150	-10	-65	-7	Unit	Unit	0.520733
BA-GCDCA	BA-GCDCA_448.3_448.3_DP_-150_CE_-8_quan	5.87	30	448.3	448.3	FALSE	32.2744	-150	-10	-8	-15	Unit	Unit	0.4622
BA-GCDCA	BA-GCDCA_448.3_74_DP_-150_CE_-65_qual	5.87	30	448.3	74	FALSE	32.2744	-150	-10	-65	-7	Unit	Unit	0.4622
BA-GCA	BA-GCA_464.3_464.3_DP_-150_CE_-8_quan	5.28	30	464.3	464.3	FALSE	23.3449	-150	-10	-8	-15	Unit	Unit	0.396367
BA-GCA	BA-GCA_464.3_74_DP_-150_CE_-65_qual	5.28	30	464.3	74	FALSE	23.3449	-150	-10	-65	-7	Unit	Unit	0.396367
BA-TLCAS	BA-TLCAS_482.3_482.3_DP_-150_CE_-8_quan	4.71	30	482.3	482.3	FALSE	19.3741	-150	-10	-8	-15	Unit	Unit	0.721233
BA-TLCAS	BA-TLCAS_482.3_80_DP_-150_CE_-120_qual	4.71	30	482.3	80	FALSE	19.3741	-150	-10	-120	-8	Unit	Unit	0.721233
BA-TLCA	BA-TLCA_482.3_482.3_DP_-150_CE_-8_quan	5.87	30	482.3	482.3	FALSE	32.2744	-150	-10	-8	-15	Unit	Unit	0.697967
BA-TLCA	BA-TLCA_482.3_80_DP_-150_CE_-120_qual	5.87	30	482.3	80	FALSE	32.2744	-150	-10	-120	-8	Unit	Unit	0.697967
BA-THDCA	BA-THDCA_498.3_498.3_DP_-150_CE_-8_quan	4.68	30	498.3	498.3	FALSE	19.3861	-150	-10	-8	-15	Unit	Unit	0.670533
BA-THDCA	BA-THDCA_498.3_80_DP_-150_CE_-115_qual	4.68	30	498.3	80	FALSE	19.3861	-150	-10	-115	-8	Unit	Unit	0.670533
BA-TCDA	BA-TCDA_498.3_498.3_DP_-150_CE_-8_quan	5.23	30	498.3	498.3	FALSE	22.1809	-150	-10	-8	-15	Unit	Unit	0.625433
BA-TCDA	BA-TCDA_498.3_80_DP_-150_CE_-115_qual	5.23	30	498.3	80	FALSE	22.1809	-150	-10	-115	-8	Unit	Unit	0.625433
BA-TUDCA	BA-TUDCA_498.3_498.3_DP_-150_CE_-8_quan	4.64	30	498.3	498.3	FALSE	19.5721	-150	-10	-8	-15	Unit	Unit	0.636667
BA-TUDCA	BA-TUDCA_498.3_80_DP_-150_CE_-115_qual	4.64	30	498.3	80	FALSE	19.5721	-150	-10	-115	-8	Unit	Unit	0.636667
BA-TDCA	BA-TDCA_498.3_498.3_DP_-150_CE_-8_quan	5.38	30	498.3	498.3	FALSE	25.8234	-150	-10	-8	-15	Unit	Unit	0.585333
BA-TDCA	BA-TDCA_498.3_80_DP_-150_CE_-115_qual	5.38	30	498.3	80	FALSE	25.8234	-150	-10	-115	-8	Unit	Unit	0.585333
BA-TCA	BA-TCA_514.3_514.3_DP_-150_CE_-8_quan	4.73	30	514.3	514.3	FALSE	19.4663	-150	-10	-8	-20	Unit	Unit	0.6794
BA-TCA	BA-TCA_514.3_80_DP_-150_CE_-115_qual	4.73	30	514.3	80	FALSE	19.4663	-150	-10	-115	-8	Unit	Unit	0.6794
BA-TMCA	BA-TMCA_514.3_514.3_DP_-190_CE_-8_quan	4.24	30	514.3	514.3	FALSE	29.8905	-190	-10	-8	-20	Unit	Unit	0.3108
BA-TMCA	BA-TMCA_514.3_80.1_DP_-190_CE_-90_qual	4.24	30	514.3	80.1	FALSE	29.8905	-190	-10	-90	-8	Unit	Unit	0.3108
