# Supplementary material for: Development and Validation of Targeted Metabolomics Methods Using Liquid Chromatography–Tandem Mass Spectrometry (LC-MS/MS) for the Quantification of 235 Plasma Metabolites
Source: Molecules. 2025 Feb 5;30(3):706. doi: 10.3390/molecules30030706 (PMC11820780; doi:10.3390/molecules30030706)
Supplement: Supplementary file 1 [file molecules-30-00706-s001.zip › Table S5.xlsx]

## Sheet: List of compounds
Compound Class	Compound Name	Compound Abbreviation	CAS Number	Provider	Solvent	Sum Formula	Smiles Code	Calculated log D (pH 3)	Calculated log D (pH 7)	Calculated log D (pH 9)	Calculated log P	Exact Mass (amu)
acylcarnitines	acetylcarnitine	AC-C2	14992-62-2	Sigma-Aldrich	ACN/water, 50/50	C9H17NO4	O=C(OC(CC(=O)[O-])C[N+](C)(C)C)C	-4.31014	-3.67629	-3.67585	-1.236	203.116
acylcarnitines	propionylcarnitine	AC-C3	20064-19-1	Sigma-Aldrich	IPA	C10H19NO4	CCC(=O)OC(CC([O-])=O)C[N+](C)(C)C	-3.63188	-2.97586	-2.97532	-0.846	217.131
acylcarnitines	butyrylcarnitine	AC-C4	25576-40-3	Sigma-Aldrich	IPA	C11H21NO4	CCCC(=O)O[C@H](CC([O-])=O)C[N+](C)(C)C	-3.20433	-2.53141	-2.53075	-0.455	231.147
acylcarnitines	tiglylcarnitine	AC-C5:1	64681-36-3	Cayman Chemical	ACN/water, 50/50	C12H21NO4	O=C(OC(CC(=O)[O-])C[N+](C)(C)C)C(=CC)C	-2.5825	-1.90475	-1.90404	-0.289	243.147
acylcarnitines	valerylcarnitine	AC-C5	40225-14-7	Cayman Chemical	IPA	C12H23NO4	O=C([O-])CC(OC(=O)CCCC)C[N+](C)(C)C	-2.77297	-2.08697	-2.08618	-0.065	245.163
acylcarnitines	hexanoylcarnitine	AC-C6	22671-29-0	Sigma-Aldrich	IPA	C13H25NO4	CCCCCC(=O)O[C@H](CC([O-])=O)C[N+](C)(C)C	-2.30486	-1.6422	-1.64161	0.325	259.178
acylcarnitines	glutarylcarnitine	AC-C5(DC)	102636-82-8	Sigma-Aldrich	ACN/water, 50/50	C12H21NO6	C[N+](C)(C)CC(CC(=O)[O-])OC(=O)CCCC(=O)O	-3.77695	-6.12711	-6.91285	-1.001	275.137
acylcarnitines	2-trans-octenoylcarnitine	AC-C8:1	152064-94-3	Sigma-Aldrich	IPA	C15H27NO4	[C@H](OC(/C=C/CCCCC)=O)(C[N+](C)(C)C)CC([O-])=O	-1.17496	-0.521847	-0.521318	0.881	285.194
acylcarnitines	octanoylcarnitine	AC-C8	25243-95-2	Sigma-Aldrich	IPA	C15H29NO4	CCCCCCCC(=O)O[C@H](CC([O-])=O)C[N+](C)(C)C	-1.41573	-0.753063	-0.752475	1.105	287.21
acylcarnitines	adipoylcarnitine	AC-C6(DC)	102636-83-9	Sigma-Aldrich	IPA/MeOH, 50/50	C13H23NO6	C[N+](C)(C)CC(CC(=O)[O-])OC(=O)CCCCC(=O)O	-3.46967	-5.52188	-6.45653	-0.611	289.153
acylcarnitines	2-trans-decenoylcarnitine	AC-C10:1	163716-45-8	Sigma-Aldrich	IPA	C17H31NO4	CCCCCCC/C=C/C(=O)OC(CC(=O)[O-])C[N+](C)(C)C	-0.285822	0.36729	0.36782	1.661	313.225
acylcarnitines	decanoylcarnitine	AC-C10	3992-45-8	Sigma-Aldrich	IPA	C17H33NO4	CCCCCCCCCC(=O)OC(CC([O-])=O)C[N+](C)(C)C	-0.52659	0.136075	0.136662	1.885	315.241
acylcarnitines	2-trans-dodecenoylcarnitine	AC-C12:1	1631992-06-7	Sigma-Aldrich	IPA	C19H35NO4	[C@H](CCC([O-])=O)([N+](C)(C)C)OC(\C=C\CCCCCCCCC)=O	0.603315	1.25643	1.25696	2.789	341.257
acylcarnitines	2-trans-tetradecenoylcarnitine	AC-C14:1	123233-42-1	Sigma-Aldrich	IPA	C21H39NO4	CCCCCCCCCCC/C=C/C(=O)C(CC(=O)[O-])(C[N+](C)(C)C)O	1.25168	1.91435	1.91494	2.61	369.288
acylcarnitines	2-trans-hexadecenoylcarnitine	AC-C16:1	26145-55-1	Sigma-Aldrich	IPA	C23H43NO4	CCCCCCCCCCCCC/C=C/C(=O)OC(CC(=O)[O-])C[N+](C)(C)C	2.38159	3.0347	3.03523	4.002	397.319
acylcarnitines	palmitoylcarnitine	AC-C16	6865-14-1	Cayman Chemical	IPA	C23H46NO4	CCCCCCCCCCCCCCCC(=O)O[C@H](CC([O-])=O)C[N+](C)(C)C	2.14082	2.80349	2.80407	4.226	399.335
acylcarnitines	9,12-cis,cis-octadecadienoylcarnitine	AC-C18:2	36816-10-1	Sigma-Aldrich	IPA	C25H45NO4	CCCCCC=CCC=CCCCCCCCC(=O)OC(CC(=O)[O-])C[N+](C)(C)C	2.30612	2.96878	2.96937	4.558	423.335
acylcarnitines	oleoylcarnitine	AC-C18:1	13962-05-5	Sigma-Aldrich	IPA	C25H47NO4	CCCCCCCC\C=C/CCCCCCCC(=O)O[C@H](CC([O-])=O)C[N+](C)(C)C	2.66804	3.3307	3.33129	4.782	425.351
acylcarnitines	stearoylcarnitine	AC-C18	25597-09-5	Sigma-Aldrich	ACN/water, 50/50	C25H49NO4	O=C([O-])CC(OC(=O)CCCCCCCCCCCCCCCCC)C[N+](C)(C)C	3.02996	3.69262	3.69321	5.006	427.366
amino acid related	γ-aminobutyric acid	AR-GABA	56-12-2	Sigma-Aldrich	ACN/water, 50/50	C4H9NO2	[NH3+]CCCC([O-])=O	-3.5976	-2.88568	-2.90848	-2.242	103.063
amino acid related	α-aminobutyric acid	AR-AABA	1492-24-6	Sigma-Aldrich	ACN/water, 50/50	C4H9NO2	CC[C@H](N)C(O)=O	-2.43863	-2.31909	-2.42234	-0.192	103.063
amino acid related	β-aminobutyric acid	AR-BABA	541-48-0	Sigma-Aldrich	ACN/water, 50/50	C4H9NO2	N[C@H](CC(O)=O)C	-3.41983	-2.75711	-2.76837	-0.192	103.063
amino acid related	N-methylalanine	AR-MeAla	600-21-5	TCI Chemicals	ACN/water, 50/50	C4H9NO2	C[NH2+]C(C)C([O-])=O	-2.66577	-2.61759	-2.63182	-2.682	103.063
amino acid related	guanidinoacetic acid	AR-GAA	352-97-6	Sigma-Aldrich	ACN/water, 50/50	C3H7N3O2	NC(=N)NCC(O)=O	-3.50454	-3.12626	-3.12642	-1.446	117.054
amino acid related	5-aminovaleric acid	AR-AVA	660-88-8	Sigma-Aldrich	ACN/water, 50/50	C5H11O2N1	NCCCCC(O)=O	-3.1662	-2.44146	-2.46437	0.2	117.079
amino acid related	betaine	AR-Betaine	107-43-7	Sigma-Aldrich	ACN/water, 50/50	C5H11NO2	C[N+](C)(C)CC([O-])=O	-4.05685	-3.72372	-3.72365	-1.557	117.079
amino acid related	norvaline	AR-NorVal	6600-40-4	Sigma-Aldrich	ACN/water, 50/50	C5H11NO2	CCC[C@H]([NH3+])C([O-])=O	-2.01769	-1.8743	-1.97919	-1.853	117.079
amino acid related	pyroglutamic acid	AR-PyroGlu	98-79-3	Sigma-Aldrich	ACN/water, 50/50	C5H7NO3	OC(=O)[C@@H]1CCC(=O)N1	-0.984316	-4.04103	-4.4132	-0.65	129.043
amino acid related	trans-4-hydroxyproline	AR-tHyp	51-35-4	Sigma-Aldrich	ACN/water, 50/50	C5H9NO3	C1[C@H](CN[C@@H]1C(=O)O)O	-3.73169	-3.71639	-3.72574	-1.206	131.058
amino acid related	creatine	AR-Creatine	57-00-1	Alfa Aesar	ACN/water, 50/50	C4H9N3O2	CN(CC(O)=O)C(N)=N	-3.29745	-2.86431	-2.86436	-1.104	131.069
amino acid related	ornithine	AR-Orn	3184-13-2	Sigma-Aldrich	ACN/water, 50/50	C5H12N2O2	NCCC[C@H](N)C(=O)O	-6.58237	-5.75729	-3.99301	-0.863	132.09
amino acid related	stachydrine	AR-DiMePro	471-87-4	VWR	ACN/water, 50/50	C7H13NO2	O=C([O-])C1CCC[N+]1(C)C	-3.43867	-3.10596	-3.1059	-1.025	143.095
amino acid related	α-aminoadipic acid	AR-AAD	1118-90-7	Cayman Chemical	ACN/water, 50/50	C6H11NO4	C(CC(C(=O)O)N)CC(=O)O	-2.79962	-5.28791	-6.34827	-0.347	161.069
amino acid related	methionine sulfoxide	AR-MetSO	62697-73-8	Sigma-Aldrich	ACN/water, 50/50	C5H11NO3S	CS(=O)CCC(N)C(O)=O	-4.58431	-4.56818	-4.79524	-0.833	165.046
amino acid related	1-methylhistidine	AR-1MeHis	332-80-9	Sigma-Aldrich	ACN/water, 50/50	C7H11N3O2	O=C(O)C(N)CC=1N=CN(C1)C	-4.12574	-3.07021	-3.22825	-0.626	169.085
amino acid related	3-methylhistidine	AR-3MeHis	368-16-1	Sigma-Aldrich	ACN/water, 50/50	C7H11N3O2	O=C(O)C(N)CC1=CN=CN1C	-4.00603	-3.42877	-3.51315	-0.626	169.085
amino acid related	acetylornithine	AR-AcOrn	6205-08-9	Sigma-Aldrich	ACN/water, 50/50	C7H14N2O3	O=C(O)C(NC(=O)C)CCCN	-4.15	-3.6	-3.65	-0.685	174.1
amino acid related	3-indoleacetic acid	AR-IAA	87-51-4	Sigma-Aldrich	ACN/water, 50/50	C10H9NO2	O=C(O)CC1=CNC=2C=CC=CC21	1.7004	-0.60329	-1.75702	1.795	175.063
amino acid related	citrulline	AR-Cit	372-75-8	Sigma-Aldrich	ACN/water, 50/50	C6H13N3O3	N[C@@H](CCCNC(N)=O)C(O)=O	-3.99211	-3.93409	-4.12079	-1.153	175.096
amino acid related	hippuric acid	AR-Hipp	495-69-2	Sigma-Aldrich	ACN/water, 50/50	C9H9NO3	C1=CC=C(C=C1)C(=O)NCC(=O)O	0.426456	-2.63853	-2.99823	0.501	179.058
amino acid related	nicotinuric acid	AR-Nic	583-08-4	VWR	ACN/water, 50/50	C8H8N2O3	OC(=O)CNC(=O)C1=CN=CC=C1	-1.46193	-4.05505	-4.21957	-0.104	180.053
amino acid related	homoarginine	AR-HomoArg	1483-01-8	Biomol	ACN/water, 50/50	C7H16N4O2	N[C@@H](CCCCNC(=N)N)C(=O)O	-5.81656	-5.04378	-3.27385	-0.948	188.127
amino acid related	3-indolepropionic acid	AR-IPA	830-96-6	Sigma-Aldrich	ACN/water, 50/50	C11H11NO2	O=C(O)CCC1=CNC=2C=CC=CC21	2.14754	-0.0257473	-1.2906	2.185	189.079
amino acid related	phenylacetylglycine	AR-PAG	500-98-1	Sigma-Aldrich	ACN/water, 50/50	C10H11NO3	OC(=O)CNC(=O)CC1=CC=CC=C1	0.46297	-2.39361	-3.00978	0.43	193.074
amino acid related	N,N-dimethylarginine	AR-ADMA	220805-22-1	Cayman Chemical	ACN/water, 50/50	C8H18N4O2	N[C@@H](CCC\N=C(/N)N(C)C)C(O)=O	-5.72971	-4.66489	-2.95742	-0.945	202.143
amino acid related	N,N'-dimethylarginine	AR-SDMA	30344-00-4	Biomol	ACN/water, 50/50	C8H18N4O2	O=C(O)C(N)CCCN=C(NC)NC	-5.76791	-4.70264	-2.99547	-1.027	202.143
amino acid related	3-indoxylsulfate	AR-IndSulf	2642-37-7	Sigma-Aldrich	ACN/water, 50/50	C8H7NO4S	OS(=O)(=O)Oc1c[nH]c2ccccc12	-1.0817	-1.08327	-1.08327	1.349	213.01
amino acid related	N-acetyltyrosine	AR-AcTyr	537-55-3	Sigma-Aldrich	ACN/water, 50/50	C11H13NO4	O=C(O)C(NC(=O)C)CC1=CC=C(O)C=C1	0.508814	-2.52586	-3.04718	0.524	223.084
amino acid related	nitrotyrosine	AR-NO2Tyr	621-44-3	Cayman Chemical	ACN/water, 50/50	C9H10N2O5	C([C@@H](C(O)=O)N)C1=CC(N(=O)=O)=C(O)C=C1	-1.55193	-2.2797	-3.6056	0.255	226.059
amino acid related	carnosine	AR-bAla-His	305-84-0	Sigma-Aldrich	ACN/water, 50/50	C9H14N4O3	NCCC(=O)N[C@@H](CC1=CN=CN1)C(O)=O	-5.44983	-4.57645	-4.6619	-1.13	226.107
amino acid related	anserine	AR-bAla-MeHis	584-85-0	Sigma-Aldrich	ACN/water, 50/50	‎C10H16N4O3	O=C(O)C(NC(=O)CCN)CC1=CN=CN1C	-5.24298	-4.30537	-4.46394	-1.119	240.122
amino acid related	tryptophan betaine	AR-TriMeTrp	487-58-1	Sigma-Aldrich	ACN/water, 50/50	C14H18N2O2	O=C([O-])C(CC1=CNC=2C=CC=CC21)[N+](C)(C)C	-1.87465	-1.39994	-1.3998	0.535	246.137
amino acid related	arachidonoyl glycine	AR-NAGly	179113-91-8	Cayman Chemical	ACN	C22H35NO3	CCCCC\C=C/C\C=C/C\C=C/C\C=C/CCCC(=O)NCC(O)=O	5.43903	2.58172	1.96636	5.333	361.262
amino acids	alanine	AA-Ala	56-41-7	Sigma-Aldrich	ACN/water, 50/50	C3H7NO2	CC(C(=O)O)N	-2.93256	-2.84192	-2.95779	-0.582	89.0477
amino acids	serine	AA-Ser	56-45-1	Sigma-Aldrich	ACN/water, 50/50	C3H7NO3	N[C@@H](CO)C(O)=O	-3.92402	-3.89208	-4.19741	-1.609	105.043
amino acids	proline	AA-Pro	147-85-3	Sigma-Aldrich	ACN/water, 50/50	C5H9NO2	C1CC(NC1)C(=O)O	-2.59856	-2.56864	-2.57046	-0.177	115.063
amino acids	valine	AA-Val	72-18-4	Sigma-Aldrich	ACN/water, 50/50	C5H11NO2	O=C(O)C(N)C(C)C	-2.09839	-1.9539	-2.04447	0.054	117.079
amino acids	threonine	AA-Thr	72-19-5	Sigma-Aldrich	ACN/water, 50/50	C4H9NO3	O=C(O)C(N)C(O)C	-3.52373	-3.47457	-3.74759	-1.221	119.058
amino acids	isoleucine	AA-Ile	73-32-5	Sigma-Aldrich	ACN/water, 50/50	C6H13NO2	CC[C@H](C)[C@@H](C(=O)O)N	-1.67397	-1.50915	-1.60119	0.444	131.095
amino acids	leucine	AA-Leu	61-90-5	Sigma-Aldrich	ACN/water, 50/50	C6H13NO2	CC(C)C[C@@H](C(=O)O)N	-1.75069	-1.58708	-1.69362	0.444	131.095
amino acids	asparagine	AA-Asn	70-47-3	Sigma-Aldrich	ACN/water, 50/50	C4H8N2O3	N[C@@H](CC(N)=O)C(O)=O	-4.32135	-4.30218	-4.87959	-1.726	132.053
amino acids	aspartic acid	AA-Asp	323194-76-9	Sigma-Aldrich	ACN/water, 50/50	C4H7NO4	N[C@@H](CC(=O)O)C(=O)O	-3.50375	-5.36594	-6.94122	-1.127	133.038
amino acids	glutamine	AA-Gln	56-85-9	Sigma-Aldrich	ACN/water, 50/50	C5H10N2O3	N[C@@H](CCC(N)=O)C(O)=O	-4.04771	-4.00289	-4.16203	-1.336	146.069
amino acids	lysine	AA-Lys	657-27-2	Sigma-Aldrich	ACN/water, 50/50	C6H14N2O2	C(CCN)CC(C(=O)O)N	-6.15609	-5.3187	-3.55389	-0.473	146.106
amino acids	glutamic acid	AA-Glu	6106-04-3	Sigma-Aldrich	ACN/water, 50/50	C5H9NO4	N[C@@H](CCC(=O)O)C(=O)O	-3.24145	-5.86122	-6.80117	-0.737	147.053
amino acids	methionine	AA-Met	63-68-3	Sigma-Aldrich	ACN/water, 50/50	C5H11NO2S	CSCC[C@H](N)C(=O)O	-2.29196	-2.19038	-2.30054	0.151	149.051
amino acids	histidine	AA-His	71-00-1	Sigma-Aldrich	ACN/water, 50/50	C6H9N3O2	O=C(O)C(N)CC1=CN=CN1	-4.22634	-3.6977	-3.71681	-0.636	155.069
amino acids	phenylalanine	AA-Phe	63-91-2	Sigma-Aldrich	ACN/water, 50/50	C9H11NO2	N[C@@H](CC1=CC=CC=C1)C(O)=O	-1.27518	-1.18566	-1.30857	0.641	165.079
amino acids	arginine	AA-Arg	1119-34-2	Sigma-Aldrich	ACN/water, 50/50	C6H14N4O2	N[C@@H](CCCNC(N)=N)C(O)=O	-6.24645	-5.21106	-3.5013	-1.338	174.112
amino acids	tyrosine	AA-Tyr	60-18-4	Sigma-Aldrich	ACN/water, 50/50	C9H11NO3	O=C(O)C(N)CC1=CC=C(O)C=C1	-1.52236	-1.49103	-1.72468	0.347	181.074
amino acids	tryptophan	AA-Trp	73-22-3	Sigma-Aldrich	ACN/water, 50/50	C11H12N2O2	O=C(O)C(N)CC1=CNC=2C=CC=CC21	-1.19048	-1.08683	-1.22251	1.122	204.09
bile acids	lithocholic acid	BA-LCA	434-13-9	Cayman Chemical	IPA	C24H40O3	[H][C@@]1(CC[C@@]2([H])[C@]3([H])CC[C@]4([H])C[C@H](O)CC[C@]4(C)[C@@]3([H])CC[C@]12C)[C@H](C)CCC(O)=O	5.01509	2.83072	1.57507	5.507	376.298
bile acids	chenodeoxycholic acid	BA-CDCA	474-25-9	Cayman Chemical	ACN/water, 50/50	C24H40O4	O=C(O)CCC(C)C1CCC2C3C(O)CC4CC(O)CCC4(C)C3CCC12C	3.70236	1.33891	0.238234	4.478	392.293
bile acids	deoxycholic acid	BA-DCA	83-44-3	Cayman Chemical	ACN/water, 50/50	C24H40O4	[H][C@@]1(CC[C@@]2([H])[C@]3([H])CC[C@]4([H])C[C@H](O)CC[C@]4(C)[C@@]3([H])C[C@H](O)[C@]12C)[C@H](C)CCC(O)=O	3.78156	1.46868	0.323129	4.478	392.293
bile acids	hyodeoxycholic acid	BA-HDCA	83-49-8	Cayman Chemical	ACN/water, 50/50	C24H40O4	[H][C@@]12CC[C@H]([C@H](C)CCC(O)=O)[C@@]1(C)CC[C@@]1([H])[C@@]2([H])C[C@H](O)C2C[C@H](O)CC[C@]12C	3.70634	1.52195	0.2663	4.478	392.293
bile acids	ursodeoxycholic acid	BA-UDCA	128-13-2	Sigma-Aldrich	ACN/water, 50/50	C24H40O4	O=C(O)CCC(C)C1CCC2C3C(O)CC4CC(O)CCC4(C)C3CCC12C	3.70236	1.33891	0.238234	4.478	392.293
bile acids	cholic acid	BA-CA	81-25-4	Sigma-Aldrich	IPA	C24H40O5	C[C@H](CCC(=O)O)[C@H]1CC[C@@H]2[C@@]1([C@H](C[C@H]3[C@H]2[C@@H](C[C@H]4[C@@]3(CC[C@H](C4)O)C)O)O)C	2.46801	-0.00281077	-1.00519	3.449	408.288
bile acids	glycolithocholic acid	BA-GLCA	474-74-8	Cayman Chemical	IPA	C26H43NO4	[H][C@@]1(CC[C@@]2([H])[C@]3([H])CC[C@]4([H])C[C@H](O)CC[C@]4(C)[C@@]3([H])CC[C@]12C)[C@H](C)CCC(=O)NCC(O)=O	3.84913	0.86532	0.395951	4.623	433.319
bile acids	glycoursodeoxycholic acid	BA-GUDCA	64480-66-6	Cayman Chemical	IPA	C26H43NO5	[H][C@@]1(CC[C@@]2([H])[C@]3([H])[C@@H](O)C[C@]4([H])C[C@H](O)CC[C@]4(C)[C@@]3([H])CC[C@]12C)[C@H](C)CCC(=O)NCC(O)=O	2.54031	-0.443445	-0.912814	3.594	449.314
bile acids	glycodeoxycholic acid	BA-GDCA	360-65-6	Cayman Chemical	ACN/water, 50/50	C26H43NO5	[H][C@]12CCC3C4CC[C@H]([C@H](C)CCC(=O)NCC(O)=O)[C@@]4(C)[C@@H](O)CC3[C@@]1(C)CC[C@@H](O)C2	2.61822	-0.365491	-0.83486	3.594	449.314
bile acids	glycohyodeoxycholic acid	BA-GHDCA	13042-33-6	Cayman Chemical	ACN/water, 50/50	C26H43NO5	C[C@H](CCC(=O)NCC(=O)O)[C@H]1CC[C@@H]2[C@@]1(CC[C@H]3[C@H]2C[C@@H]([C@H]4[C@@]3(CC[C@H](C4)O)C)O)C	2.54038	-0.443445	-0.912815	3.594	449.314
bile acids	glycochenodeoxycholic acid	BA-GCDCA	16564-43-5	Sigma-Aldrich	ACN/water, 50/50	C26H43NO5	C[C@H](CCC(=O)NCC(=O)O)[C@H]1CC[C@H]2[C@@H]3[C@H](O)C[C@@H]4C[C@H](O)CC[C@]4(C)[C@H]3CC[C@]12C	2.54031	-0.443445	-0.912814	3.594	449.314
bile acids	glycocholic acid	BA-GCA	475-31-0	Cayman Chemical	ACN/water, 50/50	C26H43NO6	C[C@H](CCC(=O)NCC(=O)O)[C@H]1CC[C@@H]2[C@@]1([C@H](C[C@H]3[C@H]2[C@@H](C[C@H]4[C@@]3(CC[C@H](C4)O)C)O)O)C	1.3094	-1.67426	-2.14363	2.565	465.309
bile acids	taurolithocholic acid	BA-TLCA	6042-32-6	Sigma-Aldrich	ACN/water, 50/50	C26H45NO5S	C[C@H](CCC(=O)NCCS(=O)(=O)O)[C@H]1CC[C@H]2[C@@H]3CC[C@@H]4C[C@H](O)CC[C@]4(C)[C@H]3CC[C@]12C	1.0955	1.0827	1.0827	4.427	483.302
bile acids	taurohyodeoxycholic acid	BA-THDCA	2958-04-5	Sigma-Aldrich	ACN	C26H45NO6S	O=C(NCCS(=O)(=O)O)CCC(C)C1CCC2C3CC(O)C4CC(O)CCC4(C)C3CCC12C	-0.213253	-0.226068	-0.22607	3.397	499.297
bile acids	taurodeoxycholic acid	BA-TDCA	1180-95-6	Cayman Chemical	ACN	C26H45NO6S	C[C@H](CCC(=O)NCCS(=O)(=O)O)[C@H]1CC[C@H]2[C@@H]3CC[C@@H]4C[C@H](O)CC[C@]4(C)[C@H]3C[C@H](O)[C@]12C	-0.135447	-0.148114	-0.148115	3.397	499.297
bile acids	taurochenodeoxycholic acid	BA-TCDA	6009-98-9	Cayman Chemical	ACN/water, 50/50	C26H45NO6S	C[C@H](CCC(=O)NCCS(=O)(=O)O)[C@H]1CC[C@H]2[C@@H]3[C@H](O)C[C@@H]4C[C@H](O)CC[C@]4(C)[C@H]3CC[C@]12C	-0.213349	-0.226068	-0.226069	3.397	499.297
bile acids	tauroursodeoxycholic acid	BA-TUDCA	14605-22-2	Sigma-Aldrich	IPA	C26H45NO6S	O=C(NCCS(=O)(=O)O)CCC(C)C1CCC2C3C(O)CC4CC(O)CCC4(C)C3CCC12C	-0.213349	-0.226068	-0.226069	3.397	499.297
bile acids	taurocholic acid	BA-TCA	345909-26-4	Sigma-Aldrich	ACN/water, 50/50	C26H45NO7S	C[C@H](CCC(=O)NCCS(=O)(=O)O)[C@H]1CC[C@H]2[C@@H]3[C@H](O)C[C@@H]4C[C@H](O)CC[C@]4(C)[C@H]3C[C@H](O)[C@]12C	-1.44429	-1.45688	-1.45688	2.368	515.292
bile acids	tauromurocholic acid	BA-TMCA	145022-92-0	Sigma-Aldrich	IPA	C26H45NO7S	C[C@H](CCC(=O)NCCS(=O)(=O)O)[C@H]1CC[C@H]2[C@@H]3[C@@H](O)[C@@H](O)[C@@H]4C[C@H](O)CC[C@]4(C)[C@H]3CC[C@]12C	-1.2102	-1.22302	-1.22303	2.368	515.292
bile acids	taurolithocholic acid 3-sulfate	BA-TLCAS	15324-65-9	Cayman Chemical	ACN/water, 50/50	C26H45NO8S2	C[C@@]12[C@]([C@]3([C@@]([C@]4(C)[C@](CC3)(C[C@H](OS(=O)(=O)O)CC4)[H])(CC1)[H])[H])(CC[C@@]2([C@@H](CCC(NCCS(=O)(=O)O)=O)C)[H])[H]	-1.22112	-1.23872	-1.23872	4.254	563.259
biogenic amines	dimethylamine	BGA-DiMeNH	506-59-2	Sigma-Aldrich	ACN/water, 50/50	C2H7N	CNC	-3.43488	-3.25201	-1.7201	-0.164	45.0578
biogenic amines	ethanolamine	BGA-NH2EtOH	141-43-5	Sigma-Aldrich	ACN/water, 50/50	C2H7NO	NCCO	-4.34855	-3.7468	-1.97557	-1.063	61.0528
biogenic amines	pyrrolidine	BGA-Pyrr	123-75-1	Sigma-Aldrich	ACN/water, 50/50	C4H9N	C1CCNC1	-3.0291	-3.00007	-2.1322	0.37	71.0735
biogenic amines	trimethylamine-N-oxide	BGA-TMAO	62637-93-8	Sigma-Aldrich	ACN/water, 50/50	C3H9NO	CN(=O)(C)C	-1.01716	-0.934553	-0.934209	0.19	75.0684
biogenic amines	putrescine	BGA-Put	110-60-1	TCI Chemicals	ACN/water, 50/50	C4H12N2	NCCCCN	-6.9113	-6.45996	-3.28749	-0.316	88.1
biogenic amines	2-hydroxypyridine	BGA-OHPyr	142-08-5	Sigma-Aldrich	ACN/water, 50/50	C5H5NO	O=C1C=CC=CN1	0.0168617	0.0168466	0.0153311	0.375	95.0371
biogenic amines	cadaverin	BGA-Cad	1476-39-7	Sigma-Aldrich	ACN/water, 50/50	C5H14N2	NCCCCCN	-6.46673	-6.02056	-2.85108	0.074	102.116
biogenic amines	choline	BGA-Choline	62-49-7	Sigma-Aldrich	ACN/water, 50/50	C5H14NO	C[N+](C)(C)CCO	-4.66227	-4.66227	-4.66218	-0.315	104.108
biogenic amines	histamine	BGA-Hista	56-92-8	Sigma-Aldrich	ACN/water, 50/50	C5H9N3	NCCc1cnc[nH]1	-4.66268	-3.84661	-1.89496	-0.089	111.08
biogenic amines	creatinine	BGA-Creatinine	60-27-5	Sigma-Aldrich	ACN/water, 50/50	C4H7N3O	CN1CC(=O)N=C1N	-3.42213	-2.29066	-1.5615	-1.227	113.059
biogenic amines	benzamide	BGA-Benzamide	55-21-0	Sigma-Aldrich	ACN/water, 50/50	C7H7NO	O=C(N)C=1C=CC=CC1	0.823695	0.823886	0.823887	0.786	121.053
biogenic amines	2-phenylethylamine	BGA-PEA	156-28-5	Sigma-Aldrich	ACN/water, 50/50	C8H11N	NCCc1ccccc1	-1.64537	-1.20787	0.533386	1.188	121.089
biogenic amines	taurine	BGA-Taurine	107-35-7	Sigma-Aldrich	ACN/water, 50/50	C2H7NO3S	O=S(=O)(O)CCN	-2.6147	-2.61656	-2.76857	-1.167	125.015
biogenic amines	trigonelline	BGA-Trigo	535-83-1	Sigma-Aldrich	ACN/water, 50/50	C7H7NO2	O=C([O-])c1ccc[n+](c1)C	-3.65832	-3.75966	-3.75968	-1.125	137.048
biogenic amines	dopamine	BGA-Dopamine	62-31-7	Sigma-Aldrich	ACN/water, 50/50	C8H11NO2	NCCc1ccc(O)c(O)c1	-2.25248	-1.75145	-0.110758	0.599	153.079
biogenic amines	carnitine	BGA-Carn	541-15-1	Sigma-Aldrich	ACN/water, 50/50	C7H15NO3	C[N+](C)(C)CC(CC(=O)[O-])O	-4.77591	-4.11754	-4.11699	-1.806	161.105
biogenic amines	spermine	BGA-Spm	71-44-3	Alfa Aesar	ACN/water, 50/50	C10H26N4	NCCCNCCCCNCCCN	-13.9967	-9.82686	-4.56648	-0.357	202.216
biogenic amines	kynurenine	BGA-Kyn	2922-83-0	Cayman Chemical	ACN/water, 50/50	C10H12N2O3	O=C(O)C(N)CC(=O)C=1C=CC=CC1N	-2.34849	-1.91148	-2.20139	0.253	208.085
biogenic amines	thyroxine	BGA-Thyroxine	51-48-9	Sigma-Aldrich	ACN/water, 50/50	C15H11I4NO4	O=C(O)C(N)CC1=CC(I)=C(OC2=CC(I)=C(O)C(I)=C2)C(I)=C1	3.72684	3.59028	2.12288	4.557	776.687
carboxylic acids	benzoic acid	CA-BenA	65-85-0	VWR	ACN/water, 50/50	C7H6O2	O=C(O)C=1C=CC=CC1	1.59577	-1.19807	-1.88151	1.385	122.037
carboxylic acids	nicotinic acid	CA-VitB3	59-67-6	VWR	ACN/water, 50/50	C6H5NO2	C1=CC(=CN=C1)C(=O)O	-0.166446	-2.64066	-3.10774	0.78	123.032
carboxylic acids	ketoleucine	CA-KetoLeu	816-66-0	Sigma-Aldrich	ACN	C6H10O3	CC(C)CC(=O)C(O)=O	1.38526	-1.70089	-2.02654	0.686	130.063
carboxylic acids	4-hydroxybenzoic acid	CA-OHBenA	99-96-7	VWR	ACN/water, 50/50	C7H6O3	O=C(O)C1=CC=C(O)C=C1	1.30953	-1.2442	-2.25049	1.09	138.032
carboxylic acids	3-phenylpropionic acid	CA-PhPA	501-52-0	Sigma-Aldrich	ACN/water, 50/50	C9H10O2	C1=CC=C(C=C1)CCC(=O)O	2.04753	-0.194515	-1.40157	1.704	150.068
carboxylic acids	3-hydroxyphenylacetic acid	CA-3OHPhAA	621-37-4	Sigma-Aldrich	ACN/water, 50/50	C8H8O3	O=C(O)CC=1C=CC=C(O)C1	1.26595	-1.58289	-2.33324	1.019	152.047
carboxylic acids	3-(3-hydroxyphenyl)propionic acid	CA-OHPhPA	621-54-5	VWR	ACN/water, 50/50	C9H10O3	O=C(O)CCC=1C=CC=C(O)C1	1.72628	-0.963629	-1.88071	1.409	166.063
carboxylic acids	trans-ferulic acid	CA-FerA	537-98-4	Sigma-Aldrich	ACN/water, 50/50	C10H10O4	C(=C/C(O)=O)\C1=CC(OC)=C(O)C=C1	1.57249	-1.49866	-1.89186	1.499	194.058
carboxylic acids	abscisic acid	CA-AbsA	21293-29-8	Sigma-Aldrich	ACN/water, 50/50	C15H20O4	CC(\C=C\[C@@]1(O)C(C)=CC(=O)CC1(C)C)=C\C(O)=O	2.0799	-0.365221	-1.39163	2.25	264.136
carboxylic acids	12-[[(cyclohexylamino)carbonyl]amino]-dodecanoic acid	CA-CUDA	479413-68-8	Cayman Chemical	IPA	C19H36N2O3	O=C(NCCCCCCCCCCCC(O)=O)NC1CCCCC1	4.43807	2.40524	1.02844	4.604	340.273
cholesterol esters	cholesteryl myristate	CE-C14	1989-52-2	Biomol	IPA/heptane, 50/50	C41H72O2	CCCCCCCCCCCCCC(=O)OC1CCC2(C3CCC4(C(C3CC=C2C1)CCC4C(C)CCCC(C)C)C)C	13.1448	13.1448	13.1448	12.641	596.553
cholesterol esters	cholesteryl palmitoleate	CE-C16:1	16711-66-3	Biomol	IPA/heptane, 50/50	C43H74O2	CCCCCCC=CCCCCCCCC(=O)OC1CCC2(C3CCC4(C(C3CC=C2C1)CCC4C(C)CCCC(C)C)C)C	13.672	13.672	13.672	13.197	622.569
cholesterol esters	cholesteryl linoleate	CE-C18:2	604-33-1	Cayman Chemical	IPA	C45H76O2	C[C@]12C(C[C@@H](OC(CCCCCCC/C=C\C/C=C\CCCCC)=O)CC2)=CC[C@]3([H])[C@]1([H])CC[C@@]4(C)[C@@]3([H])CC[C@@]4([C@@H](CCCC(C)C)C)[H]	14.1992	14.1992	14.1992	13.753	648.585
cholesterol esters	cholesteryl eicosapentaenoate	CE-C20:5	74892-97-0	Biomol	IPA/heptane, 50/50	C47H74O2	CCC=CCC=CCC=CCC=CCC=CCCCC(=O)OC1CCC2(C3CCC4(C(C3CC=C2C1)CCC4C(C)CCCC(C)C)C)C	14.0026	14.0026	14.0026	13.861	670.569
cholesterol esters	cholesteryl docosapentaenoate	CE-C22:5	70110-49-5	Cayman Chemical	IPA/heptane, 50/50	C49H78O2	CCC=CCC=CCC=CCC=CCC=CCCCCCC(=O)OC1CCC2(C3CCC4(C(C3CC=C2C1)CCC4C(C)CCCC(C)C)C)C	14.8917	14.8917	14.8917	14.641	698.6
eicosanoids	prostaglandin E2	PG-E2	363-24-6	Cayman Chemical	ACN	C20H32O5	CCCCC[C@H](O)\C=C\[C@H]1[C@H](O)CC(=O)[C@@H]1C\C=C/CCCC(O)=O	3.20419	0.587302	-0.275616	3.251	352.225
eicosanoids	prostaglandin D2	PG-D2	41598-07-6	Cayman Chemical	ACN	C20H32O5	CCCCC[C@@H](/C=C/[C@@H]1[C@H]([C@H](CC1=O)O)C/C=C\CCCC(=O)O)O	3.20849	0.676545	-0.268417	3.251	352.225
eicosanoids	prostaglandin F2α	PG-F2a	551-11-1	Cayman Chemical	ACN	C20H34O5	O[C@@H]1[C@H](C/C=C\CCCC(O)=O)[C@@H](/C=C/[C@@H](O)CCCCC)[C@H](O)C1	2.5923	0.0185926	-0.886332	3.043	354.241
eicosanoids	thromboxane B2	TX-B2	54397-85-2	Cayman Chemical	IPA	C20H34O6	O=C(O)CCCC=CCC1C(O)CC(O)OC1C=CC(O)CCCCC	2.90043	0.258727	-0.579956	2.769	370.236
eicosanoids	prostaglandin E2 ethanolamide	PG-E2-EtA	194935-38-1	Cayman Chemical	ACN	C22H37NO5	CCCCC[C@@H](/C=C/[C@H]1[C@@H](CC(=O)[C@@H]1C/C=C\CCCC(=O)NCCO)O)O	1.95187	1.9519	1.9519	2.275	395.267
eicosanoids	prostaglandin F2α ethanolamide	PG-F2a-EtA	353787-70-9	Cayman Chemical	ACN	C22H39NO5	O=C(NCCO)CCCC=CCC1C(O)CC(O)C1C=CC(O)CCCCC	1.33766	1.33769	1.33768	2.067	397.283
ethanolamides	palmitoleoyl ethanolamide	FAA-C16:1	94421-67-7	Cayman Chemical	IPA	C18H35NO2	CCCCCC\C=C/CCCCCCCC(=O)NCCO	4.62127	4.62129	4.62129	4.352	297.267
ethanolamides	palmitoyl ethanolamide	FAA-C16	544-31-0	Cayman Chemical	IPA	C18H37NO2	CCCCCCCCCCCCCCCC(=O)NCCO	4.98319	4.98321	4.98321	4.576	299.282
ethanolamides	linoleoyl ethanolamide	FAA-C18:2	68171-52-8	Cayman Chemical	ACN	C20H37NO2	CCCCC\C=C/C\C=C/CCCCCCCC(=O)NCCO	5.14849	5.14851	5.14851	4.908	323.282
ethanolamides	oleoyl ethanolamide	FAA-C18:1	111-58-0	Cayman Chemical	ACN	C20H39NO2	CCCCCCCC\C=C/CCCCCCCC(=O)NCCO	5.51041	5.51043	5.51043	5.132	325.298
ethanolamides	stearoyl ethanolamide	FAA-C18	111-57-9	Sigma-Aldrich	ACN/water, 50/50	C20H41NO2	O=C(NCCO)CCCCCCCCCCCCCCCCC	5.87233	5.87235	5.87235	5.356	327.314
ethanolamides	eicosapentaenoyl ethanolamide	FAA-C20:5	109001-03-8	Sigma-Aldrich	IPA	C22H35NO2	CC/C=C\C/C=C\C/C=C\C/C=C\C/C=C\CCCC(=O)NCCO	4.95186	4.95188	4.95188	5.017	345.267
ethanolamides	arachidonoyl ethanolamide	FAA-C20:4	94421-68-8	Cayman Chemical	ACN	C22H37NO2	CCCCC/C=C\C/C=C\C/C=C\C/C=C\CCCC(=O)NCCO	5.31378	5.3138	5.3138	5.241	347.282
ethanolamides	docosahexaenoyl ethanolamide	FAA-C22:6	162758-94-3	Sigma-Aldrich	ACN	C24H37NO2	CC\C=C/C\C=C/C\C=C/C\C=C/C\C=C/C\C=C/CCC(=O)NCCO	5.47908	5.4791	5.4791	5.573	371.282
ethanolamides	docosatetraenoyl ethanolamide	FAA-C22:4	150314-35-5	Cayman Chemical	IPA	C24H41NO2	CCCCC\C=C/C\C=C/C\C=C/C\C=C/CCCCCC(=O)NCCO	6.20292	6.20294	6.20294	6.021	375.314
fatty acids	decanoic acid	FA-C10	334-48-5	Sigma-Aldrich	ACN	C10H20O2	CCCCCCCCCC(O)=O	3.58435	1.55142	0.174619	3.212	172.146
fatty acids	undecanoic acid	FA-C11	112-37-8	Sigma-Aldrich	ACN/water, 50/50	C11H22O2	O=C(O)CCCCCCCCCC	4.02892	1.99599	0.619188	3.602	186.162
fatty acids	10-hydroxydecanoic acid	FA-C10(OH)	1679-53-4	Sigma-Aldrich	ACN	C10H20O3	OCCCCCCCCCC(O)=O	2.14767	0.114741	-1.26206	2.184	188.141
fatty acids	lauric acid	FA-C12	143-07-7	Sigma-Aldrich	ACN	C12H24O2	CCCCCCCCCCCC(O)=O	4.47349	2.44056	1.06376	3.992	200.178
fatty acids	tridecanoic acid	FA-C13	638-53-9	Sigma-Aldrich	ACN/water, 50/50	C13H26O2	O=C(O)CCCCCCCCCCCC	4.91805	2.88513	1.50833	4.382	214.193
fatty acids	myristic acid	FA-C14	544-63-8	Acros Organics	ACN	C14H28O2	CCCCCCCCCCCCCC(O)=O	5.36262	3.32969	1.95289	4.772	228.209
fatty acids	dodecanedioic acid	FA-C12(DC)	693-23-2	Sigma-Aldrich	IPA	C12H22O4	OC(=O)CCCCCCCCCCC(O)=O	3.14842	-0.917437	-3.67104	3.057	230.152
fatty acids	14-pentadecenoic acid	FA-C15:1	17351-34-7	Cayman Chemical	ACN	C15H28O2	C=CCCCCCCCCCCCCC(=O)O	5.5032	3.47027	2.09347	4.938	240.209
fatty acids	pentadecanoic acid	FA-C15	1002-84-2	Sigma-Aldrich	ACN	C15H30O2	CCCCCCCCCCCCCCC(O)=O	5.80719	3.77426	2.39746	5.162	242.225
fatty acids	palmitoleic acid	FA-C16:1	373-49-9	Cayman Chemical	ACN	C16H30O2	CCCCCC\C=C/CCCCCCCC(O)=O	5.89022	3.89161	2.48878	5.328	254.225
fatty acids	palmitic acid	FA-C16	57-10-3	Sigma-Aldrich	ACN	C16H32O2	CCCCCCCCCCCCCCCC(O)=O	6.25176	4.21883	2.84203	5.552	256.24
fatty acids	tetradecanedioic acid	FA-C14(DC)	821-38-5	TCI Chemicals	ACN/water, 50/50	C14H26O4	O=C(O)CCCCCCCCCCCCC(=O)O	4.03756	-0.0282992	-2.7819	3.837	258.183
fatty acids	cis-10-heptadecenoic acid	FA-C17:1	29743-97-3	Cayman Chemical	ACN	C17H32O2	CCCCCC\C=C/CCCCCCCCC(O)=O	6.33511	4.36787	2.94175	5.718	268.24
fatty acids	α-linolenic acid	FA-C18:3(-3)	463-40-1	Sigma-Aldrich	ACN	C18H30O2	CC\C=C/C\C=C/C\C=C/CCCCCCCC(O)=O	6.05552	4.05691	2.65408	5.661	278.225
fatty acids	linoleic acid	FA-C18:2	60-33-3	Extrasynthese	ACN	C18H32O2	CCCCC\C=C/C\C=C/CCCCCCCC(O)=O	6.41744	4.41883	3.016	5.885	280.24
fatty acids	oleic acid	FA-C18:1	112-80-1	Sigma-Aldrich	ACN	C18H34O2	CCCCCCCC\C=C/CCCCCCCC(O)=O	6.77936	4.78075	3.37792	6.109	282.256
fatty acids	stearic acid	FA-C18	57-11-4	Sigma-Aldrich	IPA	C18H36O2	CCCCCCCCCCCCCCCCCC(O)=O	7.1409	5.10797	3.73117	6.333	284.272
fatty acids	eicosapentaenoic acid	FA-C20:5	73167-03-0	Sigma-Aldrich	IPA	C20H30O2	CC\C=C/C\C=C/C\C=C/C\C=C/C\C=C/CCCC(=O)O	6.21872	4.06117	2.78335	5.993	302.225
fatty acids	arachidonic acid	FA-C20:4	6610-25-9	Sigma-Aldrich	ACN/water, 50/50	C20H32O2	CCCCC\C=C/C\C=C/C\C=C/C\C=C/CCCC(=O)O	6.58065	4.4231	3.14527	6.217	304.24
fatty acids	11(Z),14(Z),17(Z)-eicosatrienoic acid	FA-C20:3	17046-59-2	Cayman Chemical	IPA	C20H34O2	CC/C=C\C/C=C\C/C=C\CCCCCCCCCC(=O)O	6.94427	4.91134	3.53454	6.441	306.256
fatty acids	11(Z),14(Z)-eicosadienoic acid	FA-C20:2	2091-39-6	Sigma-Aldrich	IPA	C20H36O2	CCCCC/C=C\C/C=C\CCCCCCCCCC(=O)O	7.30619	5.27326	3.89646	6.665	308.272
fatty acids	cis-11-eicosenoic acid	FA-C20:1	5561-99-9	Sigma-Aldrich	MeOH	C20H38O2	CCCCCCCC\C=C/CCCCCCCCCC(O)=O	7.66811	5.63518	4.25838	6.889	310.287
fatty acids	arachidic acid	FA-C20	506-30-9	Sigma-Aldrich	IPA	C20H40O2	CCCCCCCCCCCCCCCCCCCC(O)=O	8.03004	5.99711	4.62031	7.113	312.303
fatty acids	cis-4,7,10,13,16,19-docosahexaenoic acid	FA-C22:6	6217-54-5	Sigma-Aldrich	MeOH	C22H32O2	CC\C=C/C\C=C/C\C=C/C\C=C/C\C=C/C\C=C/CCC(O)=O	6.74685	4.65103	3.32333	6.549	328.24
fatty acids	13(Z),16(Z)-docosadienoic acid	FA-C22:2	17735-98-7	Cayman Chemical	IPA	C22H40O2	CCCCC/C=C\C/C=C\CCCCCCCCCCCC(=O)O	8.19533	6.1624	4.7856	7.445	336.303
fatty acids	13(Z)-docosenoic acid	FA-C22:1	112-86-7	Cayman Chemical	IPA	C22H42O2	CCCCCCCC/C=C\CCCCCCCCCCCC(=O)O	8.55725	6.52432	5.14752	7.669	338.318
fatty acids	nervonic acid	FA-C24:1	506-37-6	Cayman Chemical	IPA	C24H46O2	CCCCCCCC\C=C/CCCCCCCCCCCCCC(O)=O	9.44639	7.41346	6.03666	8.449	366.35
glycerides	2-arachidonoyl glycerol	MG-C20:4	53847-30-6	Cayman Chemical	ACN	C23H38O4	CCCCC/C=C\C/C=C\C/C=C\C/C=C\CCCC(=O)OC(CO)CO	5.41263	5.41263	5.41263	5.029	378.277
glycerides	1,3-dipalmitoyl-2-oleoylglycerol	TG-C50:1	2190-25-2	Sigma-Aldrich	IPA/heptane, 50/50	C53H100O6	CCCCCCCCCCCCCCCC(=O)OCC(COC(=O)CCCCCCCCCCCCCCC)OC(=O)CCCCCCC/C=C/CCCCCCCC	19.4514	19.4514	19.4514	16.985	832.752
glycerides	1,2-dilinoleoyl-3-palmitoylglycerol	TG-C52:4	2190-15-0	Sigma-Aldrich	IPA/heptane, 50/50	C55H98O6	O=C(CCCCCCC/C=C\C/C=C\CCCCC)OC(COC(CCCCCCCCCCCCCCC)=O)COC(CCCCCCC/C=C\C/C=C\CCCCC)=O	19.2547	19.2547	19.2547	17.093	854.736
glycerides	1,3-dioleyl-2-palmitoylglycerol	TG-C52:2	1716-07-0	Sigma-Aldrich	IPA/heptane, 50/50	C55H102O6	CCCCCCCCCCCCCCCC(=O)OC(COC(=O)CCCCCCC\C=C\CCCCCCCC)COC(=O)CCCCCCC\C=C\CCCCCCCC	19.9786	19.9786	19.9786	17.541	858.768
nucleobases and nucleosides	cytosine	NUC-Cyt	71-30-7	Sigma-Aldrich	ACN/water, 50/50	C4H5N3O	C1=C(NC(=O)N=C1)N	-1.25299	-1.14819	-1.20057	-0.648	111.043
nucleobases and nucleosides	adenine	NUC-Ade	73-24-5	Sigma-Aldrich	ACN/water, 50/50	C5H5N5	N1=CN=C(N)C=2NC=NC12	-1.29549	-0.573866	-0.592781	-0.065	135.054
nucleobases and nucleosides	hypoxanthine	NUC-Hyp	68-94-0	VWR	ACN/water, 50/50	C5H4N4O	C1=NC2=C(N1)C(=O)NC=N2	-0.431429	-0.363181	-0.487541	-0.354	136.039
nucleobases and nucleosides	guanine	NUC-Gua	73-40-5	Sigma-Aldrich	ACN/water, 50/50 (acidic)	C5H5N5O	O=C1N=C(N)NC=2N=CNC12	-1.13522	-0.592331	-0.798486	-0.772	151.049
nucleobases and nucleosides	xanthine	NUC-Xan	69-89-6	Sigma-Aldrich	ACN/water, 50/50	C5H4N4O2	C1=NC2=C(N1)C(=O)NC(=O)N2	-0.207147	-0.247945	-0.968437	-1.061	152.033
nucleobases and nucleosides	2'-deoxycytidine	NUC-dC	951-77-9	Sigma-Aldrich	ACN/water, 50/50	C9H13N3O4	NC1=NC(=O)N(C=C1)[C@H]2C[C@H](O)[C@@H](CO)O2	-3.16022	-1.89781	-1.89689	-1.534	227.091
nucleobases and nucleosides	2'-deoxythymidine	NUC-dT	50-89-5	Sigma-Aldrich	ACN/water, 50/50	C10H14N2O5	O=C1NC(=O)N(C=C1C)C2OC(CO)C(O)C2	-1.11905	-1.11952	-1.16367	-1.514	242.09
nucleobases and nucleosides	cytidine	NUC-C	65-46-3	Sigma-Aldrich	ACN/water, 50/50	C9H13N3O5	O=C1N=C(N)C=CN1C2OC(CO)C(O)C2O	-3.95028	-2.79819	-2.79765	-2.563	243.086
nucleobases and nucleosides	uridine	NUC-U	58-96-8	Sigma-Aldrich	ACN/water, 50/50 (alkaline)	C9H12N2O6	O=C1C=CN(C(=O)N1)C2OC(CO)C(O)C2O	-2.41524	-2.4161	-2.49316	-2.852	244.07
nucleobases and nucleosides	2'-deoxyadenosine	NUC-dA	16373-93-6	Sigma-Aldrich	ACN/water, 50/50	C10H13N5O3	C1C(C(OC1N2C=NC3=C(N=CN=C32)N)CO)O	-2.15216	-1.19072	-1.19034	-0.951	251.102
nucleobases and nucleosides	adenosine	NUC-A	58-61-7	Sigma-Aldrich	ACN/water, 50/50	C10H13N5O4	C1=NC(=C2C(=N1)N(C=N2)C3C(C(C(O3)CO)O)O)N	-3.03686	-2.09134	-2.09112	-1.98	267.097
nucleobases and nucleosides	2'-deoxyguanosine	NUC-dG	312693-72-4	Sigma-Aldrich	ACN/water, 50/50	C10H13N5O4	NC1=NC(=O)c2ncn([C@H]3C[C@H](O)[C@@H](CO)O3)c2N1	-1.56472	-1.28801	-1.28799	-1.658	267.097
nucleobases and nucleosides	inosine	NUC-I	58-63-9	Sigma-Aldrich	ACN/water, 50/50	C10H12N4O5	C1=NC2=C(C(=O)N1)N=CN2C3C(C(C(O3)CO)O)O	-2.12976	-1.961	-1.96578	-2.269	268.081
nucleobases and nucleosides	guanosine	NUC-G	118-00-3	Sigma-Aldrich	ACN/water, 50/50	C10H13N5O5	C1=NC2=C(N1C3C(C(C(O3)CO)O)O)N=C(NC2=O)N	-2.45291	-2.18865	-2.18919	-2.687	283.092
nucleotides	adenosine 3',5'-cyclic monophosphate	NUC-cAMP	37839-81-9	Sigma-Aldrich	ACN/water, 50/50	C10H12N5O6P	Nc1ncnc2c1ncn2[C@@H]3O[C@@H]4COP(=O)(O)O[C@H]4[C@H]3O	-3.40174	-3.694	-3.6945	-0.817	329.053
nucleotides	guanosine 3',5'-cyclic monophosphate	NUC-cGMP	7665-99-8	Sigma-Aldrich	ACN/water, 50/50	C10H12N5O7P	O=C1C2=C(N(C=N2)[C@]3([C@H](O)[C@]4([C@](O3)(COP(=O)(O)O4)[H])[H])[H])NC(N)=N1	-1.99907	-3.67516	-4.55159	-1.524	345.047
others	urea	OT-Urea	57-13-6	Sigma-Aldrich	ACN/water, 50/50	CH4N2O	O=C(N)N	-1.36384	-1.36383	-1.36383	-0.976	60.0324
phospholipids	1-myristoyl-2-hydroxy-sn-glycero-3-phosphatidylcholine	LPC-C14:0	20559-16-4	Cayman Chemical	IPA/heptane, 50/50	C22H46NO7P	CCCCCCCCCCCCCC(=O)OC[C@@H](O)COP(=O)([O-])OCC[N+](C)(C)C	2.29744	2.3272	2.3272	3.799	467.301
phospholipids	1-palmitoyl-2-hydroxy-sn-glycero-3-phosphatidylcholine	LPC-C16:0	17364-16-8	Cayman Chemical	IPA/heptane, 50/50	C24H50NO7P	P(OC[C@@H](COC(CCCCCCCCCCCCCCC)=O)O)(OCC[N+](C)(C)C)(=O)[O-]	3.18658	3.21634	3.21633	4.58	495.332
phospholipids	1-heptadecanoyl-2-hydroxy-sn-glycero-3-phosphatidylcholine	LPC-C17:0	50930-23-9	Sigma-Aldrich	IPA/heptane, 50/50	C25H52NO7P	O[C@](COP([O-])(OCC[N+](C)(C)C)=O)([H])COC(CCCCCCCCCCCCCCCC)=O	3.63115	3.66091	3.6609	4.97	509.348
phospholipids	1-oleoyl-2-hydroxy-sn-glycero-3-phosphatidylcholine	LPC-C18:1	19420-56-5	Cayman Chemical	IPA	C26H52NO7P	O[C@@H](COP(OCC[N+](C)(C)C)([O-])=O)COC(CCCCCCC/C=C\CCCCCCCC)=O	3.71379	3.74356	3.74355	5.136	521.348
phospholipids	1-stearoyl-2-hydroxy-sn-glycero-3-phosphatidylcholine	LPC-C18:0	19420-57-6	Cayman Chemical	ACN/water, 50/50	C26H54NO7P	O=C(OCC(O)COP(=O)([O-])OCC[N+](C)(C)C)CCCCCCCCCCCCCCCCC	4.07571	4.10548	4.10547	5.36	523.364
phospholipids	N-Palmitoyl-D-sphingosin	Cer(d18:1/16:0)	24696-26-2	Sigma-Aldrich	IPA/heptane, 50/50	C34H67NO3	O=C(NC(CO)C(O)C=CCCCCCCCCCCCCC)CCCCCCCCCCCCCCC	10.84	10.87	10.87	9.56	537.512
phospholipids	N-Stearoyl-D-sphingosin	Cer(d18:1/18:0)	2304-81-6	Sigma-Aldrich	IPA/heptane, 20/80	C36H71NO3	O=C(NC(CO)C(O)C=CCCCCCCCCCCCCC)CCCCCCCCCCCCCCCCC	11.73	11.75	11.75	10.34	565.543
phospholipids	C18 Dihydroceramide (d18:0/18:0)	DHCer(d18:0/18:0)	2304-80-5	Sigma-Aldrich	IPA/heptane, 50/50	C36H73NO3	O=C(NC(CO)C(O)CCCCCCCCCCCCCCC)CCCCCCCCCCCCCCCCC	11.92	11.96	11.96	10.57	567.559
phospholipids	C24 Dihydroceramide (d18:0/24:0)	DHCer(d18:0/24:0)	6063-36-1	Sigma-Aldrich	IPA/heptane, 50/50	C42H85NO3	O=C(NC(CO)C(O)CCCCCCCCCCCCCCC)CCCCCCCCCCCCCCCCCCCCCCC	14.58	14.63	14.63	12.91	651.653
phospholipids	C16 sphingomyelin	SM-C16	6254-89-3	Cayman Chemical	IPA	C39H79N2O6P	O=C(NC(COP(=O)([O-])OCC[N+](C)(C)C)C(O)C=CCCCCCCCCCCCCC)CCCCCCCCCCCCCCC	8.96923	8.99966	8.99965	9.778	702.568
phospholipids	1-palmitoyl-2-myristoyl-sn-glycero-3-phosphatidylcholine	PC-aaC30:0	69441-09-4	Sigma-Aldrich	IPA/heptane, 50/50	C38H76NO8P	CCCCCCCCCCCCCCCC(=O)OCC(COP(=O)([O-])OCC[N+](C)(C)C)OC(=O)CCCCCCCCCCCCC	9.21851	9.24826	9.24826	9.832	705.531
phospholipids	1-1(Z)-hexadecenyl-2-palmitoyl-sn-glycero-3-phosphatidylcholine	PC-aeC32:1	126901-45-9	Biomol	CHCl3	C40H80NO7P	O=C(O[C@@H](COP(OCC[N+](C)(C)C)([O-])=O)CO/C=C\CCCCCCCCCCCCCC)CCCCCCCCCCCCCCC	10.5004	10.5302	10.5302	11.209	717.567
phospholipids	18:1 SM (d18:1/18:1(9Z))	SM C18:1	108392-10-5	Sigma-Aldrich	IPA/heptane, 50/50	C41H81N2O6P	O=C(NC(COP(=O)([O-])OCC[N+](C)(C)C)C(O)C=CCCCCCCCCCCCCC)CCCCCCCC=CCCCCCCCC	9.47	9.53	9.53	10.33	728.583
phospholipids	1,2-dipalmitelaidoyl-sn-glycero-3-phosphatidylcholine	PC-aaC32:0	56816-00-3	Sigma-Aldrich	IPA/heptane, 50/50	C40H76NO8P	[O-]P(OCC[N+](C)(C)C)(OC[C@]([H])(OC(CCCCCCC/C=C/CCCCCC)=O)COC(CCCCCCC/C=C/CCCCCC)=O)=O	9.38381	9.41355	9.41355	10.164	729.531
phospholipids	C16-18:1 PC	PC ae C34:1	95403-34-2	Sigma-Aldrich	IPA/heptane, 50/50	C42H84NO7P	O=C(OC(COCCCCCCCCCCCCCCCC)COP(=O)([O-])OCC[N+](C)(C)C)CCCCCCCC=CCCCCCCCC	11.02	11.05	11.05	11.64	745.599
phospholipids	1-O-hexadecyl-2-arachidonoyl-sn-glycero-3-phosphatidylcholine	PC-aaC36:4	86288-11-1	Sigma-Aldrich	ACN	C44H82NO7P	[O-]P(OCC[N+](C)(C)C)(OC[C@]([H])(OC(CCC/C=C\C/C=C\C/C=C\C/C=C\CCCCC)=O)COCCCCCCCCCCCCCCCC)=O	10.819	10.8488	10.8488	11.75	767.583
phospholipids	1,2-dielaidoyl-sn-glycero-3-phosphatidylcholine	PC-aaC36:2	56782-46-8	Sigma-Aldrich	IPA/heptane, 50/50	C44H84NO8P	CCCCCCCC\C=C\CCCCCCCC(=O)OC[C@H](COP(=O)([O-])OCC[N+](C)(C)C)OC(=O)CCCCCCC\C=C\CCCCCCCC	11.1621	11.1918	11.1918	11.724	785.593
phospholipids	1-oleoyl-2-stearoyl-sn-glycero-3-phosphatidylcholine	PC-aaC36:1	7276-38-2	Sigma-Aldrich	IPA/heptane, 50/50	C44H86NO8P	[O-]P(OCC[N+](C)(C)C)(OC[C@]([H])(OC(CCCCCCCCCCCCCCCCC)=O)COC(CCCCCCC/C=C\CCCCCCCC)=O)=O	11.524	11.5537	11.5538	11.948	787.609
phospholipids	1,2-distearoyl-sn-glycero-3-phosphatidylcholine	PC-aaC36:0	816-94-4	Sigma-Aldrich	IPA/heptane, 50/50	C44H88NO8P	[O-]P(OCC[N+](C)(C)C)(OC[C@]([H])(OC(CCCCCCCCCCCCCCCCC)=O)COC(CCCCCCCCCCCCCCCCC)=O)=O	11.8859	11.9157	11.9157	12.172	789.625
phospholipids	1-stearoyl-2-arachidonoyl-sn-glycero-3-phosphatidylcholine	PC-aaC38:4	35418-59-8	Sigma-Aldrich	ACN	C46H84NO8P	CCCCCCCCCCCCCCCCCC(=O)OC[C@H](COP(=O)([O-])OCC[N+](C)(C)C)OC(=O)CCC\C=C/C\C=C/C\C=C/C\C=C/CCCCC	11.3274	11.3571	11.3571	12.056	809.593
phospholipids	C16 Lactosyl(β) Ceramide (d18:1/16:0)	Hex2Cer(d18:1/16:0)	4201-62-1	Sigma-Aldrich	IPA/heptane, 50/50	C46H87NO13	O=C(NC(COC1OC(CO)C(OC2OC(CO)C(O)C(O)C2O)C(O)C1O)C(O)C=CCCCCCCCCCCCCC)CCCCCCCCCCCCCCC	7.25	7.28	7.28	5.21	861.618
sterols	cortexolone	ST-Cortex	152-58-9	Sigma-Aldrich	ACN	C21H30O4	C[C@]12CCC(=O)C=C1CC[C@@H]3[C@@H]2CC[C@@]4(C)[C@H]3CC[C@]4(O)C(=O)CO	2.58393	2.58393	2.58382	2.811	346.214
sterols	cortisone	ST-Cort	53-06-5	Sigma-Aldrich	ACN	C21H28O5	C[C@]12CCC(=O)C=C1CC[C@H]3[C@@H]4CC[C@](O)(C(=O)CO)[C@@]4(C)CC(=O)[C@H]23	1.66068	1.66068	1.66057	1.99	360.194
sterols	cortisol	ST-Cortisol	50-23-7	Sigma-Aldrich	ACN	C21H30O5	[H][C@@]12CCC3=CC(=O)CC[C@]3(C)[C@@]1([H])[C@@H](O)C[C@@]4(C)[C@@]2([H])CC[C@]4(O)C(=O)CO	1.27517	1.27517	1.27505	1.782	362.209
sterols	5-dihydrocortisone	ST-DihydroCort	68-54-2	Toronto Research Chemicals	ACN	C21H30O5	CC12CCC(=O)CC1CCC3C2C(=O)CC4(C3CCC4(C(=O)CO)O)C	1.70652	1.70651	1.7064	2.07	362.209
sterols	dehydroepiandrosterone sulfate	ST-DHEAS	1099-87-2	Sigma-Aldrich	MeOH	C19H28O5S	C[C@]12CC[C@H]3[C@@H](CC=C4C[C@H](CC[C@]34C)OS(=O)(=O)O)[C@@H]1CCC2=O	1.04473	1.04029	1.04029	3.706	368.166
sterols	24-dehydrocholesterol	ST-DehydroChol	313-04-2	Cayman Chemical	IPA	C27H44O	[H][C@@]12CC[C@H]([C@H](C)CCC=C(C)C)[C@@]1(C)CC[C@@]1([H])[C@@]2([H])CC=C2C[C@@H](O)CC[C@]12C	6.7073	6.70731	6.70731	7.309	384.339
sterols	cholecalciferol	ST-VitD3	67-97-0	Sigma-Aldrich	IPA	C27H44O	OC1CC(=CC=C2CCCC3(C)C2CCC3C(C)CCCC(C)C)C(=C)CC1	7.12544	7.12546	7.12546	7.619	384.339
sterols	cholesterol	ST-Chol	57-88-5	Sigma-Aldrich	IPA	C27H46O	[H][C@@]1(CC[C@@]2([H])[C@]3([H])CC=C4C[C@@H](O)CC[C@]4(C)[C@@]3([H])CC[C@]12C)[C@H](C)CCCC(C)C	7.11288	7.11289	7.11289	7.389	386.355
sterols	dehydroergosterol	ST-DehydroErgo	516-85-8	Cayman Chemical	IPA	C28H42O	CC(C)[C@@H](C)/C=C/[C@@H](C)[C@@]1([H])CC[C@@]2([H])C3=CC=C4C[C@@H](O)CC[C@]4(C)C3=CC[C@@]21C	6.22681	6.22683	6.22683	7.251	394.324
sterols	calciferol	ST-VitD2	50-14-6	TCI Chemicals	ACN/water, 50/50	C28H44O	OC1CC(=CC=C2CCCC3(C)C2CCC3C(C=CC(C)C(C)C)C)C(=C)CC1	7.05054	7.05056	7.05056	7.641	396.339
sterols	7-ketocholesterol	ST-ketoChol	566-28-9	Sigma-Aldrich	ACN	C27H44O2	[H][C@@]12CCC([C@H](C)CCCC(C)C)[C@@]1(C)CC[C@@]1([H])[C@@]2([H])C(=O)C=C2CC(O)CC[C@]12C	6.54937	6.54938	6.54938	6.568	400.334
sterols	24α-methylcholesterol	ST-MeChol	474-62-4	Cayman Chemical	IPA/heptane, 50/50	C28H48O	O[C@H](C1)CC[C@@]2(C)C1=CC[C@]3([H])[C@]2([H])CC[C@@]4(C)[C@@]3([H])CC[C@]4([H])[C@H](C)CC[C@@H](C)C(C)C	7.3999	7.39991	7.39991	7.635	400.371
sterols	5,6α-epoxycholesterol	ST-EpoxyChol	1250-95-9	Sigma-Aldrich	IPA	C27H46O2	C[C@H](CCCC(C)C)[C@@]1([H])CC[C@@]2([H])[C@]3([H])C[C@H]4[C@@]5(O4)C[C@@H](O)CC[C@]5(C)[C@@]3([H])CC[C@@]21C	6.37317	6.37317	6.37317	6.6	402.35
sterols	25(R)-27-hydroxycholesterol	ST-27OHChol	20380-11-4	Cayman Chemical	IPA	C27H46O2	C[C@H](CCCC(C)CO)[C@H]1CC[C@@H]2[C@@]1(CC[C@H]3[C@H]2CC=C4[C@@]3(CC[C@@H](C4)O)C)C	5.75414	5.75416	5.75416	6.361	402.35
sterols	4β-hydroxycholesterol	ST-4OHChol	17320-10-4	Sigma-Aldrich	IPA	C27H46O2	C[C@H](CCCC(C)C)[C@H]1CC[C@@H]2[C@@]1(CC[C@H]3[C@H]2CC=C4[C@@]3(CC[C@@H]([C@@H]4O)O)C)C	6.19389	6.19389	6.19388	6.36	402.35
sterols	doxercalciferol	ST-OHVitD2	54573-75-0	Sigma-Aldrich	IPA	C28H44O2	C[C@@]12[C@](CC[C@]2([H])[C@H](C)/C=C/[C@H](C)C(C)C)([H])/C(CCC1)=C/C=C3C[C@@H](O)C[C@H](O)C/3=C	5.74695	5.74695	5.74695	6.612	412.334
sterols	stigmasterol	ST-Stigma	83-48-7	Sigma-Aldrich	IPA	C29H48O	C[C@@]12[C@]([C@]3([C@@]([C@]4(C)C(=CC3)C[C@@H](O)CC4)(CC1)[H])[H])(CC[C@@]2([C@@H](/C=C/[C@H](C(C)C)CC)C)[H])[H]	7.48254	7.48256	7.48256	7.801	412.371
sterols	5α,6β-dihydroxycholestanol	ST-DiOHChonol	1253-84-5	Sigma-Aldrich	IPA	C27H48O3	C[C@H](CCCC(C)C)[C@H]1CC[C@@H]2[C@@]1(CC[C@H]3[C@H]2C[C@H]([C@@]4([C@@]3(CC[C@@H](C4)O)C)O)O)C	5.21147	5.21147	5.21145	5.554	420.36
sugar related	myo-inositol	SR-Inol	87-89-8	Sigma-Aldrich	ACN/water, 50/50	C6H12O6	O[C@H]1[C@H](O)[C@@H](O)[C@H](O)[C@@H](O)[C@H]1O	-3.78201	-3.78201	-3.78223	-3.835	180.063
sugar related	mannitol	SR-Manol	69-65-8	Sigma-Aldrich	ACN/water, 50/50	C6H14O6	OC[C@@H](O)[C@@H](O)[C@H](O)[C@H](O)CO	-3.73002	-3.73002	-3.73013	-3.585	182.079
sugar related	galacturonic acid	SR-GalA	91510-62-2	Sigma-Aldrich	ACN/water, 50/50	C6H10O7	O[C@@H](C=O)[C@@H](O)[C@@H](O)[C@H](O)C(=O)O	-3.44619	-6.57753	-6.77525	-3.286	194.043
sugar related	N-acetylglucosamine	SR-GlcNAc	7512-17-6	Sigma-Aldrich	ACN/water, 50/50	C8H15NO6	O=CC(NC(=O)C)C(O)C(O)C(O)CO	-3.8564	-3.8564	-3.85671	-3.235	221.09
sugar related	sialyllactose	SR-SiaLac	157574-76-0	VWR	ACN/water, 50/50	C23H39NO19	CC(=O)N[C@@H]1[C@@H](O)C[C@@](OC[C@H]2O[C@@H](O[C@H]([C@H](O)CO)[C@H](O)[C@@H](O)C=O)[C@H](O)[C@@H](O)[C@H]2O)(O[C@H]1[C@H](O)[C@H](O)CO)C(=O)O	-8.0992	-11.1691	-11.2703	-8.381	633.212
sugars	ribose	SUG-Rib	50-69-1	Sigma-Aldrich	ACN/water, 50/50	C5H10O5	OC[C@@H](O)[C@@H](O)[C@@H](O)C=O	-2.93803	-2.93803	-2.93822	-2.74	150.053
sugars	glucose	SUG-Glc	50-99-7	Sigma-Aldrich	ACN/water, 50/50	C6H12O6	OC[C@H]1OC(O)[C@H](O)[C@@H](O)[C@@H]1O	-3.56836	-3.56836	-3.5686	-3.221	180.063
sugars	sucrose	SUG-Suc	57-50-1	Sigma-Aldrich	ACN/water, 50/50	C12H22O11	OC[C@H]1O[C@H](O[C@]2(CO)O[C@H](CO)[C@@H](O)[C@@H]2O)[C@H](O)[C@@H](O)[C@@H]1O	-4.52883	-4.52884	-4.52946	-5.396	342.116
